# Supplementary material for: Jailed in the mountains: Genetic diversity and structure of an endemic newt species across the Pyrenees
Source: PLoS One. 2018 Aug 2;13(8):e0200214. doi: 10.1371/journal.pone.0200214 (PMC6071966; doi:10.1371/journal.pone.0200214)
Supplement: S2 Table — Pearson correlation matrix of environmental and geographical variables. In bold, significant levels of p<0.05. See text, for the codes of the variables. (XLSX) [file pone.0200214.s002.xlsx]

## Sheet: Full1
Variables	Longitude	Latitude	Altitude	Slope	Aspect	BIO_1	BIO_2	BIO_3	BIO_4	BIO_5	BIO_6	BIO_7	BIO_8	BIO_9	BIO_10	BIO_11	BIO_12	BIO_13	BIO_14	BIO_15	BIO_16	BIO_17	BIO_18	BIO_19
Longitude	1	-0.21574	-0.387039	-0.0746172	0.13418	0.505407	-0.41544	-0.626164	0.744513	0.469655	0.562536	0.100333	0.743095	-0.38982	0.543561	0.494023	-0.44045	-0.43592	-0.316794	0.373626	-0.436694	-0.382627	-0.131171	-0.628595
Latitude	-0.21574	1	-0.179855	-0.0877286	-0.15399	0.0713042	0.340696	0.465396	-0.255763	0.0563069	0.0400379	0.0927833	-0.253787	0.404111	0.0371952	0.0758697	0.154329	0.0689132	0.127219	-0.527773	0.134661	0.158054	-0.0189882	0.355765
BI0_ALT	-0.387039	-0.179855	1	0.178322	0.0865232	-0.986746	-0.652978	-0.42927	-0.617871	-0.986495	-0.965868	-0.846421	-0.690239	-0.177792	-0.97778	-0.984351	0.909541	0.904745	0.916945	-0.558776	0.885275	0.916962	0.849905	0.776647
Slope	-0.0746172	-0.0877286	0.178322	1	-0.364136	-0.184913	-0.104568	-0.0518372	-0.150782	-0.193845	-0.187165	-0.174064	-0.0872201	-0.0202583	-0.186603	-0.18441	0.154278	0.156333	0.171942	-0.153341	0.149761	0.183461	0.163524	0.114948
Aspect	0.13418	-0.15399	0.0865232	-0.364136	1	-0.0351125	-0.209931	-0.226785	0.0741574	-0.0285872	-0.000734674	-0.104841	0.00651379	-0.0823247	-0.0242566	-0.0316541	0.0246454	0.0338692	-0.00225626	0.185853	0.0194007	-0.0188671	0.0175911	-0.00284067
BIO_1	0.505407	0.0713042	-0.986746	-0.184913	-0.0351125	1	0.538069	0.293701	0.688703	0.995755	0.993348	0.800108	0.752199	0.0993168	0.998049	0.997928	-0.922256	-0.908663	-0.923033	0.639579	-0.895524	-0.931851	-0.823284	-0.82816
BIO_2	-0.41544	0.340696	-0.652978	-0.104568	-0.209931	0.538069	1	0.928001	0.0746958	0.576149	0.458513	0.805482	0.119755	0.428083	0.503188	0.534937	-0.566474	-0.575429	-0.635247	0.191267	-0.552441	-0.595957	-0.719186	-0.31016
BIO_3	-0.626164	0.465396	-0.42927	-0.0518372	-0.226785	0.293701	0.928001	1	-0.266385	0.318187	0.221248	0.539058	-0.195081	0.518022	0.24529	0.304455	-0.275284	-0.304393	-0.38083	-0.03363	-0.273725	-0.315955	-0.50713	0.00343403
BIO_4	0.744513	-0.255763	-0.617871	-0.150782	0.0741574	0.688703	0.0746958	-0.266385	1	0.709945	0.68565	0.636986	0.876962	-0.36635	0.73055	0.650038	-0.740532	-0.698676	-0.614966	0.618317	-0.697483	-0.714053	-0.424893	-0.859182
BIO_5	0.469655	0.0563069	-0.986495	-0.193845	-0.0285872	0.995755	0.576149	0.318187	0.709945	1	0.98342	0.84525	0.752092	0.0939599	0.995114	0.990244	-0.938868	-0.920945	-0.938204	0.655548	-0.909215	-0.951028	-0.84202	-0.840192
BIO_6	0.562536	0.0400379	-0.965868	-0.187165	-0.000734674	0.993348	0.458513	0.221248	0.68565	0.98342	1	0.734332	0.751907	0.0634798	0.993105	0.99506	-0.897064	-0.881309	-0.90056	0.661532	-0.870577	-0.911017	-0.788364	-0.81876
BIO_7	0.100333	0.0927833	-0.846421	-0.174064	-0.104841	0.800108	0.805482	0.539058	0.636986	0.84525	0.734332	1	0.599506	0.164646	0.798421	0.774431	-0.870894	-0.850233	-0.858108	0.504441	-0.837946	-0.875294	-0.828691	-0.732276
BIO_8	0.743095	-0.253787	-0.690239	-0.0872201	0.00651379	0.752199	0.119755	-0.195081	0.876962	0.752092	0.751907	0.599506	1	-0.283504	0.781888	0.727938	-0.80625	-0.767596	-0.680739	0.567427	-0.777533	-0.752102	-0.523075	-0.903284
BIO_9	-0.38982	0.404111	-0.177792	-0.0202583	-0.0823247	0.0993168	0.428083	0.518022	-0.36635	0.0939599	0.0634798	0.164646	-0.283504	1	0.0614464	0.123024	-0.0554545	-0.118988	-0.224616	-0.243113	-0.115843	-0.0651888	-0.416007	0.217742
BIO_10	0.543561	0.0371952	-0.97778	-0.186603	-0.0242566	0.998049	0.503188	0.24529	0.73055	0.995114	0.993105	0.798421	0.781888	0.0614464	1	0.99355	-0.928247	-0.911541	-0.919476	0.657831	-0.899774	-0.935703	-0.808597	-0.851171
BIO_11	0.494023	0.0758697	-0.984351	-0.18441	-0.0316541	0.997928	0.534937	0.304455	0.650038	0.990244	0.99506	0.774431	0.727938	0.123024	0.99355	1	-0.909965	-0.898126	-0.920955	0.635666	-0.885733	-0.923187	-0.826531	-0.80777
BIO_12	-0.44045	0.154329	0.909541	0.154278	0.0246454	-0.922256	-0.566474	-0.275284	-0.740532	-0.938868	-0.897064	-0.870894	-0.80625	-0.0554545	-0.928247	-0.909965	1	0.982796	0.965635	-0.639578	0.988218	0.979874	0.883834	0.938409
BIO_13	-0.43592	0.0689132	0.904745	0.156333	0.0338692	-0.908663	-0.575429	-0.304393	-0.698676	-0.920945	-0.881309	-0.850233	-0.767596	-0.118988	-0.911541	-0.898126	0.982796	1	0.947242	-0.531546	0.99547	0.951313	0.888372	0.908305
BIO_14	-0.316794	0.127219	0.916945	0.171942	-0.00225626	-0.923033	-0.635247	-0.38083	-0.614966	-0.938204	-0.90056	-0.858108	-0.680739	-0.224616	-0.919476	-0.920955	0.965635	0.947242	1	-0.682268	0.955162	0.978688	0.937724	0.843167
BIO_15	0.373626	-0.527773	-0.558776	-0.153341	0.185853	0.639579	0.191267	-0.03363	0.618317	0.655548	0.661532	0.504441	0.567427	-0.243113	0.657831	0.635666	-0.639578	-0.531546	-0.682268	1	-0.557198	-0.736144	-0.460106	-0.675884
BIO_16	-0.436694	0.134661	0.885275	0.149761	0.0194007	-0.895524	-0.552441	-0.273725	-0.697483	-0.909215	-0.870577	-0.837946	-0.777533	-0.115843	-0.899774	-0.885733	0.988218	0.99547	0.955162	-0.557198	1	0.954737	0.900348	0.918636
BIO_17	-0.382627	0.158054	0.916962	0.183461	-0.0188671	-0.931851	-0.595957	-0.315955	-0.714053	-0.951028	-0.911017	-0.875294	-0.752102	-0.0651888	-0.935703	-0.923187	0.979874	0.951313	0.978688	-0.736144	0.954737	1	0.874656	0.90043
BIO_18	-0.131171	-0.0189882	0.849905	0.163524	0.0175911	-0.823284	-0.719186	-0.50713	-0.424893	-0.84202	-0.788364	-0.828691	-0.523075	-0.416007	-0.808597	-0.826531	0.883834	0.888372	0.937724	-0.460106	0.900348	0.874656	1	0.68505
BIO_19	-0.628595	0.355765	0.776647	0.114948	-0.00284067	-0.82816	-0.31016	0.00343403	-0.859182	-0.840192	-0.81876	-0.732276	-0.903284	0.217742	-0.851171	-0.80777	0.938409	0.908305	0.843167	-0.675884	0.918636	0.90043	0.68505	1
