# Supplementary material for: Jailed in the mountains: Genetic diversity and structure of an endemic newt species across the Pyrenees
Source: PLoS One. 2018 Aug 2;13(8):e0200214. doi: 10.1371/journal.pone.0200214 (PMC6071966; doi:10.1371/journal.pone.0200214)
Supplement: S3 Table — Univariate linear regression between genetic diversity and geographical and environmental selected variables of Calotriton asper populations. In bold significant levels of p<0.05. (XLSX) [file pone.0200214.s003.xlsx]

## Sheet: Full1
	R	R2	Adjusted R2	F(1,28)	P
	Longitude
Ar	0.545071	0.297103	0.280367	17.7527	0.000130343
Ho	0.549232	0.301655	0.285028	18.1422	0.000112961
He	0.544625	0.296617	0.27987	17.7114	0.000132342
	Longitude (only streams)
Ar	0.588595	0.346444	0.323103	14.8426	0.000623006
Ho	0.680984	0.463739	0.444587	24.2134	3.44476e-05
He	0.611884	0.374402	0.352059	16.7572	0.000326818
	Latitude
Ar	0.122114	0.0149119	-0.0202699	0.423852	0.520329
Ho	0.154179	0.0237712	-0.0110941	0.681801	0.415947
He	0.0458933	0.0021062	-0.0335329	0.059098	0.809699
	Altitude
Ar	0.472326	0.223092	0.195345	8.04029	0.00840208
Ho	0.514269	0.264473	0.238204	10.0679	0.00364554
He	0.510467	0.260577	0.234169	9.86736	0.00394925
	Altitude (only streams)
Ar	0.472326	0.223092	0.195345	8.04029	0.00840208
Ho	0.514269	0.264473	0.238204	10.0679	0.00364554
He	0.510467	0.260577	0.234169	9.86736	0.00394925
	Slope
Ar	0.00551043	3.03648e-05	-0.0356828	0.000850241	0.976945
Ho	0.109611	0.0120146	-0.0232706	0.340501	0.564212
He	0.0083266	6.93323e-05	-0.0356425	0.00194144	0.965168
	Aspect
Ar	0.0752436	0.00566159	-0.0298505	0.159427	0.692714
Ho	0.139856	0.0195596	-0.0154561	0.558594	0.461058
He	0.0919614	0.0084569	-0.0269554	0.238813	0.628871
	BIO_3
Ar	0.35113	0.123292	0.0919812	3.93766	0.0570954
Ho	0.467516	0.218571	0.190663	7.8318	0.00918749
He	0.363292	0.131981	0.100981	4.25737	0.0484623
	BIO_8
Ar	0.376017	0.141389	0.110724	4.61081	0.0405734
Ho	0.51009	0.260192	0.23377	9.84765	0.00398055
He	0.42976	0.184693	0.155575	6.34291	0.0177778
	BIO_9
Ar	0.0444319	0.00197419	-0.0336696	0.0553868	0.815655
Ho	0.0194763	0.000379325	-0.0353214	0.0106251	0.918636
He	0.0211645	0.000447935	-0.0352504	0.0125478	0.911609
	BIO_15
Ar	0.243802	0.0594393	0.0258479	1.76948	0.194181
Ho	0.394492	0.155624	0.125468	5.16059	0.0309849
He	0.267804	0.071719	0.0385662	2.16328	0.152492
