# Supplementary material for: Jailed in the mountains: Genetic diversity and structure of an endemic newt species across the Pyrenees
Source: PLoS One. 2018 Aug 2;13(8):e0200214. doi: 10.1371/journal.pone.0200214 (PMC6071966; doi:10.1371/journal.pone.0200214)
Supplement: S4 Table — ANOVA with Tukey HSD posthoc test among the three distinct habitat types to allelic richness (Ar) observed (HO) and expected heterozygosity (HE). (XLSX) [file pone.0200214.s004.xlsx]

## Sheet: Full1
	All	Stream-Lake	Stream-Cave	Lake-Cave
Ar	0.00127316	0.670485	0.000918601	0.0487845
Ho	0.00353509	0.887357	0.00249768	0.0470044
He	0.00103949	0.886117	0.000784665	0.0211121
Only Central Populations
	All	Stream-Lake	Stream-Cave	Lake-Cave
Ar	0.0100269	0.900398	0.00878423	0.0784372
Ho	0.0526895	0.822469	0.0438545	0.296329
He	0.0213997	0.957315	0.0198249	0.109919
