# Supplementary material for: Jailed in the mountains: Genetic diversity and structure of an endemic newt species across the Pyrenees
Source: PLoS One. 2018 Aug 2;13(8):e0200214. doi: 10.1371/journal.pone.0200214 (PMC6071966; doi:10.1371/journal.pone.0200214)
Supplement: S5 Table — Pairwise FST values among Calotriton asper populations. See Table 1 for the population codification; p values were <0.05 for all pairs except for those in bold. (XLSX) [file pone.0200214.s005.xlsx]

## Sheet: Full1
	ISP	IFR	OLH	BGA	LIN	VAL	BPE	SOZ	BAC	ANS	IAC	RIG	ISA	IBU	IES	MON	SGU	BET	GLO	OTO	SAR	BAR	BSA	IPE	BBA	BPI	IAL	PDL	VME	PER	FBO	ARC	RIB	BAS	COU	VIC	SIE	BER	LAB	CAI	CRA	FDD	AUR	VID	SSE	VAM
ISP	-
IFR	0.01994	-
OLH	0.04052	0.04886	-
BGA	0.09056	0.09467	0.0909	-
LIN	0.09471	0.10289	0.10287	0.00212	-
VAL	0.10853	0.10549	0.09959	0.00492	0.00497	-
BPE	0.0936	0.10019	0.10476	-0.00073	-0.00347	0	-
SOZ	0.14797	0.15097	0.16404	0.05393	0.04355	0.05006	0.03052	-
BAC	0.1251	0.13072	0.13672	0.0341	0.02771	0.03093	0.02106	0.01761	-
ANS	0.21075	0.20703	0.19655	0.1068	0.1047	0.10181	0.11276	0.07422	0.0837	-
IAC	0.17881	0.19403	0.1792	0.09149	0.08677	0.09648	0.07189	0.08723	0.08375	0.18786	-
RIG	0.25635	0.27257	0.25761	0.19585	0.20603	0.21522	0.19664	0.20563	0.22609	0.27517	0.27199	-
ISA	0.29201	0.3148	0.30007	0.19025	0.19146	0.21232	0.18798	0.1677	0.2289	0.23669	0.21947	0.26343	-
IBU	0.32897	0.35641	0.34894	0.27087	0.27471	0.28375	0.26753	0.27567	0.32216	0.33183	0.31996	0.28933	0.3317	-
IES	0.26658	0.29076	0.29777	0.20318	0.20803	0.22666	0.19664	0.16439	0.25239	0.2698	0.22114	0.30956	0.13007	0.31421	-
MON	0.14674	0.16928	0.18043	0.12394	0.13267	0.13058	0.11798	0.12159	0.12011	0.19178	0.17281	0.14758	0.21665	0.24352	0.21601	-
SGU	0.17784	0.18968	0.20076	0.15798	0.16642	0.163	0.1584	0.14336	0.1247	0.19148	0.22981	0.1801	0.24131	0.2801	0.22815	0.09443	-
BET	0.52532	0.5419	0.54505	0.4009	0.41796	0.42722	0.44568	0.41537	0.5704	0.50246	0.43599	0.63948	0.47708	0.57461	0.41695	0.43698	0.49788	-
GLO	0.3733	0.39388	0.38812	0.27718	0.27529	0.29228	0.27666	0.24624	0.33623	0.34611	0.29962	0.39824	0.23366	0.39737	0.20973	0.3006	0.33585	0.26686	-
OTO	0.16208	0.17118	0.1849	0.13966	0.14649	0.15726	0.12959	0.14462	0.13963	0.21123	0.18476	0.1705	0.17714	0.2402	0.17709	0.11574	0.14745	0.45444	0.27624	-
SAR	0.1516	0.16049	0.17598	0.13459	0.1437	0.14623	0.12522	0.13454	0.13027	0.19596	0.18221	0.12686	0.18801	0.2098	0.17289	0.09606	0.13666	0.43318	0.26693	0.0512	-
BAR	0.21629	0.22115	0.24078	0.16864	0.17572	0.1798	0.16325	0.16362	0.18184	0.24688	0.24906	0.24306	0.30074	0.3073	0.2857	0.14776	0.16263	0.56149	0.38466	0.16161	0.15342	-
BSA	0.22716	0.22867	0.24584	0.17764	0.18288	0.18942	0.17369	0.17828	0.18784	0.25851	0.25593	0.26371	0.30672	0.32841	0.29815	0.17007	0.18373	0.54065	0.38637	0.16975	0.16287	-0.00472	-
IPE	0.33989	0.33334	0.34755	0.27933	0.28417	0.28549	0.291	0.30064	0.33227	0.36167	0.34229	0.41669	0.4073	0.42775	0.40884	0.28762	0.33057	0.56947	0.47949	0.27721	0.29296	0.16954	0.13489	-
BBA	0.22338	0.22724	0.24039	0.16681	0.17034	0.17164	0.16216	0.16654	0.18544	0.24828	0.25225	0.26933	0.31475	0.35793	0.32028	0.1543	0.17182	0.63029	0.4363	0.1745	0.15075	0.03282	0.03065	0.17882	-
BPI	0.22809	0.23102	0.24158	0.1755	0.17741	0.18187	0.16822	0.17753	0.19574	0.26183	0.24346	0.28882	0.31936	0.3501	0.31096	0.17218	0.19799	0.57196	0.4071	0.17303	0.16577	0.03433	0.02361	0.14092	-0.01	-
IAL	0.30878	0.30611	0.31631	0.24134	0.24267	0.24522	0.24286	0.25505	0.27498	0.32799	0.30402	0.35002	0.37177	0.39089	0.37576	0.24724	0.28268	0.54433	0.4509	0.26375	0.25151	0.11653	0.0932	0.13692	0.06166	0.06951	-
PDL	0.49129	0.50627	0.51487	0.34599	0.35078	0.37122	0.37077	0.4044	0.49304	0.47704	0.43963	0.61618	0.54207	0.54207	0.55875	0.40661	0.45258	0.77115	0.65244	0.42606	0.42722	0.38464	0.3183	0.42825	0.43596	0.37661	0.34515	-
VME	0.35827	0.37923	0.38118	0.30444	0.31739	0.32455	0.31902	0.32834	0.37397	0.40102	0.37347	0.37953	0.40639	0.43246	0.40374	0.25033	0.30728	0.65117	0.50559	0.26615	0.26886	0.34903	0.34954	0.42179	0.38048	0.35598	0.40597	0.58753	-
PER	0.26474	0.2806	0.28352	0.27001	0.28118	0.28212	0.28258	0.2814	0.30635	0.33699	0.35512	0.3331	0.37798	0.45095	0.39571	0.20853	0.24275	0.63076	0.47724	0.23205	0.25523	0.32013	0.3258	0.42122	0.32628	0.34035	0.39331	0.62461	0.41179	-
FBO	0.37988	0.3957	0.41641	0.33354	0.3468	0.35477	0.35174	0.35629	0.40689	0.41812	0.41659	0.41037	0.4329	0.44752	0.43643	0.28521	0.33232	0.65546	0.5221	0.29078	0.30866	0.35484	0.34972	0.43507	0.40587	0.38527	0.4264	0.60099	0.34651	0.39633	-
ARC	0.19727	0.21918	0.22892	0.1863	0.19329	0.19835	0.1793	0.19241	0.18494	0.27037	0.27664	0.27469	0.31682	0.34787	0.31368	0.16648	0.18636	0.59206	0.42041	0.17232	0.176	0.1384	0.14151	0.31703	0.14863	0.1656	0.23591	0.43026	0.34112	0.31453	0.3923	-
RIB	0.18987	0.19272	0.2291	0.19025	0.19602	0.19574	0.18736	0.20094	0.20764	0.26419	0.28703	0.27706	0.33844	0.33777	0.32707	0.18219	0.19779	0.57174	0.4216	0.18635	0.17541	0.12978	0.14423	0.29272	0.14865	0.16865	0.23579	0.39992	0.33805	0.3025	0.36834	0.04647	-
BAS	0.36884	0.36972	0.39224	0.34553	0.35397	0.35436	0.35239	0.35215	0.367	0.39808	0.40808	0.39159	0.41978	0.42296	0.40814	0.32346	0.33608	0.54408	0.47499	0.32226	0.312	0.32975	0.33846	0.4223	0.34816	0.35306	0.3811	0.47933	0.42911	0.4198	0.45029	0.28795	0.2674	-
COU	0.2254	0.25676	0.27557	0.23409	0.23644	0.23682	0.22428	0.22579	0.24045	0.308	0.31944	0.33021	0.37425	0.37819	0.3604	0.1858	0.20288	0.6357	0.4611	0.19479	0.19078	0.13568	0.15602	0.32703	0.18707	0.19116	0.27872	0.536	0.36006	0.33101	0.39062	0.07197	0.06918	0.31081	-
VIC	0.22052	0.24348	0.26459	0.24472	0.24474	0.24311	0.23604	0.24964	0.28206	0.32587	0.32087	0.38518	0.39339	0.41401	0.38115	0.22894	0.25532	0.64486	0.48451	0.23171	0.22314	0.20647	0.20668	0.31381	0.20304	0.20935	0.29065	0.54704	0.43044	0.35244	0.43273	0.13563	0.10135	0.3465	0.09077	-
SIE	0.28049	0.31255	0.32039	0.27491	0.28478	0.2816	0.2811	0.28681	0.31085	0.33954	0.35566	0.43088	0.40941	0.45668	0.404	0.24011	0.26845	0.67436	0.51421	0.26201	0.27046	0.26766	0.26212	0.38795	0.29261	0.28688	0.35783	0.614	0.436	0.4158	0.43079	0.178	0.19667	0.39757	0.14591	0.19178	-
BER	0.32406	0.32633	0.38784	0.32589	0.34847	0.35153	0.35661	0.36129	0.41489	0.44209	0.40533	0.50648	0.46845	0.52201	0.42898	0.29434	0.34271	0.64986	0.54668	0.31513	0.30611	0.35735	0.33357	0.40007	0.37933	0.34815	0.3928	0.63879	0.46033	0.47069	0.50216	0.29045	0.26132	0.40274	0.32727	0.30902	0.30748	-
LAB	0.24151	0.23122	0.27593	0.23538	0.25458	0.24112	0.25436	0.26633	0.28894	0.31397	0.33104	0.40553	0.39468	0.43103	0.37261	0.22214	0.25219	0.6081	0.48197	0.24487	0.22284	0.25326	0.23092	0.31938	0.24763	0.25191	0.29883	0.55215	0.43328	0.36453	0.4419	0.21057	0.20522	0.38404	0.23234	0.19088	0.23075	0.22207	-
CAI	0.27354	0.27277	0.32499	0.25944	0.27129	0.27073	0.27379	0.25991	0.32461	0.34601	0.33467	0.46021	0.43223	0.47267	0.38067	0.25365	0.27616	0.59521	0.48605	0.28529	0.25856	0.25871	0.2585	0.37583	0.28867	0.25926	0.33568	0.60137	0.47381	0.44746	0.46845	0.28594	0.23193	0.38861	0.23358	0.22604	0.31348	0.31632	0.30244	-
CRA	0.41055	0.427	0.46047	0.37302	0.38201	0.39051	0.40469	0.40922	0.52964	0.47908	0.45639	0.63792	0.54779	0.5709	0.51385	0.3944	0.43211	0.69864	0.60215	0.40156	0.39124	0.41848	0.39315	0.45296	0.49056	0.42052	0.44187	0.71181	0.56359	0.57384	0.54966	0.44725	0.37722	0.47619	0.3642	0.36688	0.42275	0.4751	0.43585	0.20325	-
FDD	0.33417	0.37624	0.39196	0.33728	0.34613	0.35476	0.33894	0.34515	0.4046	0.43978	0.42275	0.53548	0.46617	0.52853	0.42974	0.30487	0.31269	0.74285	0.58407	0.28842	0.30354	0.32213	0.31359	0.44023	0.37305	0.32592	0.41972	0.73461	0.47796	0.47806	0.48615	0.30667	0.30596	0.43913	0.22128	0.31229	0.33536	0.41764	0.38529	0.21812	0.35552	-
AUR	0.31182	0.33507	0.36412	0.31206	0.31335	0.32168	0.31196	0.31724	0.37518	0.38965	0.39631	0.48604	0.45426	0.46555	0.42298	0.28288	0.29951	0.69806	0.53851	0.26757	0.27411	0.27222	0.27922	0.39274	0.33346	0.28531	0.38335	0.66878	0.44629	0.45113	0.45142	0.3135	0.27669	0.41888	0.20487	0.29275	0.37466	0.44606	0.35748	0.18467	0.25043	0.1777	-
VID	0.1616	0.17914	0.17518	0.11929	0.11263	0.12699	0.11018	0.11943	0.14234	0.20539	0.15543	0.19816	0.20275	0.28625	0.21273	0.10154	0.15483	0.48847	0.3152	0.09325	0.11978	0.17203	0.17898	0.26683	0.17209	0.17004	0.24201	0.46102	0.25358	0.24007	0.26689	0.19998	0.1973	0.34598	0.21216	0.23451	0.26877	0.3541	0.26427	0.29374	0.41036	0.31414	0.29078	-
SSE	0.36449	0.38578	0.40391	0.3301	0.329	0.34604	0.33981	0.34482	0.40122	0.42681	0.39875	0.4164	0.40145	0.46359	0.42316	0.26544	0.3263	0.66755	0.51584	0.25853	0.28934	0.36674	0.35877	0.41914	0.39825	0.36808	0.40849	0.64864	0.36835	0.39183	0.33171	0.39635	0.38318	0.45343	0.39391	0.44275	0.45855	0.51131	0.45132	0.47315	0.56946	0.48395	0.44921	0.10727	-
VAM	0.38656	0.4042	0.43036	0.35078	0.35145	0.36574	0.3627	0.36584	0.43672	0.45134	0.4233	0.46812	0.43387	0.49855	0.45262	0.2868	0.35281	0.70225	0.55076	0.28553	0.31143	0.38947	0.37872	0.43583	0.43842	0.3971	0.42336	0.69055	0.41372	0.43519	0.38954	0.42681	0.40283	0.46531	0.43068	0.48345	0.49968	0.5388	0.47201	0.50191	0.6096	0.53891	0.49178	0.13433	0.02762	-
