# Supplementary material for: Jailed in the mountains: Genetic diversity and structure of an endemic newt species across the Pyrenees
Source: PLoS One. 2018 Aug 2;13(8):e0200214. doi: 10.1371/journal.pone.0200214 (PMC6071966; doi:10.1371/journal.pone.0200214)
Supplement: S6 Table — Results of the isolation by distance analyses (IBD; Mantel test) of the five genetic Calotriton asper clusters. (XLSX) [file pone.0200214.s006.xlsx]

## Sheet: Full1
	R2	P
Global	0.112	<0.001
Cluster 1	0.197	<0.001
Cluster 1.1	0.333	0.004
Cluster 1.2	0.164	0.001
Cluster 2	0.102	<0.001
Cluster 2.1	0.637	0.064
Cluster 2.2	0.49	0.01
Cluster 2.3	0.268	0.003
