# Supplementary material for: Jailed in the mountains: Genetic diversity and structure of an endemic newt species across the Pyrenees
Source: PLoS One. 2018 Aug 2;13(8):e0200214. doi: 10.1371/journal.pone.0200214 (PMC6071966; doi:10.1371/journal.pone.0200214)
Supplement: S7 Table — Estimates of effective population size (Ne) for each Calotriton asper population, calculated with two analytical approaches (ONeSAMP, and COLONY) and using different priors; estimates of the upper and lower 95% CI estimates for each method are indicated. (XLSX) [file pone.0200214.s007.xlsx]

## Sheet: Ne (2)
		Onesamp									COLONY
		Minimum - maximum effective population size									Assuming random mating			Assuming nonrandom mating
		2 - 100			2 - 500			4 - 1000
POPULATION	Code	Ne	95% CIs		Ne	95% CIs		Ne	95% CIs		Ne	95% CIs		Ne	95% CIs
Irati Spain	ISP	21.4292	18.8958	28.47	20.7956	17.3964	35.0701	24.3886	20.3006	37.2758	27	14	62	27	14	57
Irati France	IFR	20.9636	18.8391	25.9095	20.363	17.9728	28.5374	17.3881	15.596	22.6713	60	29	377	76	37	761
Olhadoko	OLH	21.725	19.0078	28.2245	20.1614	17.6194	28.6319	21.2046	18.6601	28.2787	52	27	188	75	39	278
Barranco Gamuetta	BGA	55.3167	49.3793	68.2413	95.7175	76.269	176.672	90.9553	70.4537	195.507	69	48	103	65	44	101
Linza	LIN	49.9049	44.6331	63.5192	57.7756	47.7288	89.8393	84.9375	65.01	195.754	69	45	119	60	38	102
Valdagras	VAL	39.127	35.2756	48.0739	42.7014	36.639	62.3625	42.1875	35.5532	63.8091	58	37	98	62	40	102
Barranco de Petraficha	BPE	23.1154	21.0193	27.9356	24.6823	21.6858	32.8261	24.8866	21.107	36.533	49	26	113	45	24	94
Selva de Oza	SOZ	28.2199	25.5573	33.8779	28.543	24.8726	40.7945	25.3269	21.1958	38.4329	52	29	110	54	31	119
Barranco de Acherito	BAC	6.38384	5.85213	7.52778	7.2899	6.51424	8.99968	6.75319	5.93534	8.61443	Infinite	1	Infinite	Infinite	1	Infinite
Ansabere	ANS	20.6091	18.3142	24.4464	22.8822	19.6712	30.2522	23.9561	20.2517	35.6333	45	24	107	46	25	101
Ibón de Acherito	IAC	42.2685	36.8899	54.1108	63.884	51.8978	100.886	67.1833	52.9137	140.094	58	39	91	55	36	86
Riglos	RIG	5.56933	4.86139	6.85408	5.84257	4.97094	7.77919	6.45712	5.25143	8.80249	Infinite	1	Infinite	Infinite	1	Infinite
Ibon de Saman o Iserias	ISA	22.5721	19.7471	27.3708	27.7915	23.6624	39.2445	34.5605	28.2581	54.9544	42	25	83	42	23	85
Ibon de Bucuesa	IBU	15.6562	13.7764	19.0361	16.9138	14.3491	21.9	16.7861	14.1561	23.9467	26	14	57	28	16	59
Ibón de Espeluchieca	IES	25.9592	22.1103	33.4453	25.1991	21.0004	36.9173	29.4128	23.8923	45.8323	36	20	72	39	22	77
Montrepos	MON	27.8939	25.6989	30.9458	20.563	17.1726	30.2092	34.4373	26.9599	56.8442	72	42	150	57	34	115
Sierra de Guara	SGU	22.4437	20.2638	28.1955	25.8002	22.0199	35.848	28.0556	22.9026	43.6943	87	42	672	90	43	831
Betharram	BET	17.3583	13.8871	24.2006	24.0639	18.0147	41.426	42.8815	30.5928	98.1394	15	8	30	14	8	31
Genie Longue	GLO	15.9262	13.9324	19.1388	16.5548	14.1514	21.0504	14.8551	12.9006	20.566	32	17	78	52	29	112
Oto	OTO	17.7445	16.2779	20.7608	24.9357	21.6041	32.8051	27.1869	23.0509	43.4245	306	89	Infinite	297	85	Infinite
Sarvisé	SAR	21.7194	19.861	24.7556	36.0802	29.5158	56.0945	35.0403	28.4211	59.3324	76	45	172	65	36	185
Barbarisa	BAR	14.3304	12.8221	18.278	14.9089	12.8751	20.4124	17.6921	15.0076	24.0418	264	60	Infinite	249	61	Infinite
Barranco de Sabaril	BSA	26.0934	23.2919	32.5053	28.0967	23.964	39.0208	37.2587	30.5194	56.4875	35	21	70	33	18	65
Ibón de Perramó	IPE	56.9139	47.8856	78.4793	140.405	104.882	281.465	130.109	89.38	340.914	51	35	77	46	30	70
Barranco de Batisielles	BBA	6.80819	6.09348	8.27035	6.44923	5.5424	8.39286	7.63533	6.33164	10.5228	Infinite	1	Infinite	Infinite	1	Infinite
Barranco del Pino	BPI	19.3342	16.9749	23.4416	21.7422	17.9925	29.8245	27.0975	22.3612	40.0379	60	29	249	51	25	309
Ibon de Alba	IAL	38.7783	33.6681	48.7413	39.3785	33.3543	56.4049	61.756	47.3179	117.955	58	40	87	51	34	76
Pas du Loup	PDL	15.6442	12.5362	20.9136	19.9612	14.8768	41.6103	37.9364	27.9197	94.7675	11	6	26	17	9	36
Vilanova de Meià	VME	20.2573	19.9492	24.6651	17.8749	15.5698	25.1221	22.0462	18.7761	30.7163	24	13	51	32	18	63
Font Bordonera	FBO	20.0622	17.2111	24.3422	30.7541	25.37	45.4371	23.3035	19.3623	34.2387	28	16	56	30	17	58
Arcouzan	ARC	8.98277	8.1649	10.6936	9.3994	8.2389	12.0876	9.17838	8.02878	11.9147	Infinite	1	Infinite	Infinite	1	Infinite
Ribaui	RIB	15.5059	13.9066	18.4407	16.0721	14.0004	22.1769	14.1875	12.391	18.8013	52	23	502	78	36	17441
Courbiere	COU	6.53969	5.88064	7.61412	6.57499	5.76682	8.15254	7.24038	6.31848	9.39061	60	11	Infinite	86	16	Infinite
Vicdessos	VIC	8.44111	7.53939	10.0035	9.40934	8.31167	11.9036	8.93656	7.81935	11.812	Infinite	1	Infinite	Infinite	1	Infinite
Siech	SIE	10.8308	9.28482	13.389	8.93389	7.50676	11.7984	10.8482	8.81453	17.0153	28	11	Infinite	30	12	Infinite
Bernard	BER	16.0914	13.5914	20.3541	12.0855	10.3382	15.5414	27.0103	21.7767	41.1719	21	12	43	21	12	41
Labouiche	LAB	14.7978	13.0922	18.1825	13.5803	11.8843	17.1673	14.5586	12.7638	18.9037	23	13	49	25	14	50
Cailla	CAI	31.2404	26.0673	44.7438	56.3969	40.6671	120.69	56.2751	42.5842	108.223	27	15	53	31	18	61
Cass Rats	CRA	22.7867	18.3315	32.7049	43.1519	32.7216	91.6426	32.0465	24.9361	52.9999	14	7	30	21	12	43
Font de Dotz	FDD	4.56785	3.88024	5.82728	4.33481	3.51346	5.90277	4.42267	3.7006	6.00797	Infinite	1	Infinite	Infinite	1	Infinite
Auriac	AUR	7.47056	6.4219	9.72732	7.93203	6.67064	11.3138	6.79842	5.93912	8.62531	14	5	147	24	10	360
Vidrà	VID	17.9641	14.6141	24.8957	28.3025	21.2218	48.0918	29.2852	20.5427	64.5178	11	5	28	6	2	21
St Pau de Segúries	SSE	17.9599	15.0139	23.4813	26.4404	20.8346	52.379	19.9792	16.1655	33.0526	17	8	40	23	11	49
Valmanya	VAM	13.6942	11.6941	17.303	12.6643	10.8445	16.5595	15.1991	13.0977	20.4244	26	11	196	33	15	239
