# Supplementary material for: Jailed in the mountains: Genetic diversity and structure of an endemic newt species across the Pyrenees
Source: PLoS One. 2018 Aug 2;13(8):e0200214. doi: 10.1371/journal.pone.0200214 (PMC6071966; doi:10.1371/journal.pone.0200214)
Supplement: S8 Table — (XLSX) [file pone.0200214.s008.xlsx]

## Sheet: Full1
code	site	Ca1		Ca3		Ca21		Ca24		Ca7		Ca22		Us7		Ca16		Ca8		Ca38		Us2		Us3		Ca35		Ca20		Ca30		Ca5		Ca32		Ca25		Ca29
277	ISP	170	174	280	300	248	252	191	191	252	260	144	148	233	237	87	87	185	193	162	166	238	238	224	228	125	125	217	217	112	120	220	224	154	154	173	173	247	255
278	ISP	170	174	268	292	232	252	191	191	252	260	144	152	237	241	87	115	181	185	166	170	230	242	224	228	125	125	221	221	120	120	224	224	154	154	169	173	247	255
279	ISP	166	170	276	280	248	252	179	191	244	248	144	144	233	245	87	87	189	189	166	166	238	242	224	224	125	141	213	217	112	120	220	224	150	150	173	173	247	255
280	ISP	162	166	260	296	244	252	167	187	248	256	144	144	233	241	87	87	181	185	166	166	214	238	224	228	125	147	217	217	124	124	220	224	150	154	169	173	251	255
281	ISP	170	170	292	296	244	248	187	187	252	256	144	148	241	241	115	119	177	189	166	166	238	238	224	224	125	163	221	221	120	124	224	224	150	154	169	169	247	255
282	ISP	158	162	272	280	248	248	187	191	252	252	144	144	233	241	87	123	181	181	166	170	238	242	216	228	125	125	221	229	120	120	220	220	150	150	169	169	247	247
283	ISP	154	158	264	276	248	260	187	191	248	248	144	152	233	241	87	111	181	181	166	166	238	238	212	216	125	125	213	217	120	120	220	224	150	150	173	173	255	255
284	ISP	158	158	280	300	248	260	187	191	252	252	140	148	233	241	107	123	181	189	166	166	242	242	216	224	125	125	221	225	112	120	224	224	150	150	169	169	247	247
285	ISP	162	162	292	300	252	260	187	191	248	248	144	144	241	245	107	115	181	189	166	166	238	238	224	224	125	125	221	221	120	120	220	224	154	154	169	173	255	255
286	ISP	158	170	256	292	244	252	187	187	248	256	144	144	241	245	83	119	181	181	166	170	234	238	216	224	125	125	209	209	120	120	220	224	150	150	173	173	247	255
287	ISP	162	170	292	292	232	248	187	187	252	256	144	148	241	245	103	119	189	189	166	166	230	238	220	224	125	125	217	221	120	120	220	224	150	154	169	173	255	255
288	ISP	174	174	280	288	244	260	187	191	248	264	140	144	233	253	107	123	181	181	166	166	234	238	220	228	125	125	217	225	112	120	224	224	150	150	173	173	247	255
289	ISP	166	170	256	284	248	260	191	191	252	252	140	148	241	245	87	107	181	181	166	166	238	238	216	220	125	125	221	221	112	112	224	224	154	154	169	169	255	255
290	ISP	162	170	272	292	252	252	187	191	248	248	144	152	241	241	115	119	181	181	166	166	238	246	220	228	125	125	217	229	112	120	220	220	150	154	169	173	251	255
291	ISP	158	162	264	276	252	260	187	191	248	248	148	148	241	241	103	119	181	181	166	166	230	234	220	224	125	159	217	217	120	120	224	224	150	150	169	173	251	255
292	ISP	158	170	292	300	248	252	191	195	248	256	144	148	241	245	87	115	181	181	166	166	238	238	216	220	125	159	221	221	120	120	220	224	150	150	169	173	251	255
775	IFR	158	170	276	288	248	248	187	191	252	256	144	148	241	249	107	127	189	193	162	166	238	242	220	224	125	141	217	221	112	112	224	224	150	150	173	173	255	255
776	IFR	158	162	268	280	232	232	187	195	248	256	136	144	241	241	107	127	181	181	166	166	238	242	224	228	125	125	209	221	112	112	224	224	150	150	169	173	251	255
777	IFR	158	166	260	268	232	252	187	187	252	256	144	144	237	241	107	127	181	181	166	166	238	242	228	228	125	125	209	225	112	120	220	224	150	150	169	169	251	255
778	IFR	158	162	260	268	244	252	183	187	248	252	144	144	241	245	91	127	181	185	166	166	230	238	224	224	125	147	217	217	112	112	220	224	150	150	169	173	247	255
779	IFR	162	162	280	300	248	248	187	187	252	252	144	144	241	245	107	107	181	189	166	166	234	238	224	224	125	141	217	221	112	120	220	224	150	150	169	173	247	251
780	IFR	162	170	268	296	244	248	187	191	252	256	140	144	233	241	87	127	181	189	166	166	234	238	224	228	125	141	221	221	112	120	224	224	150	150	169	173	255	255
781	IFR	158	162	268	284	248	252	179	187	252	256	144	148	241	241	87	103	189	197	166	166	234	242	216	220	125	125	221	221	112	120	220	224	150	154	169	173	247	255
782	IFR	154	158	288	296	232	248	187	187	252	252	144	148	233	249	103	107	181	185	166	166	238	242	224	228	125	125	217	217	120	120	224	224	150	154	169	169	247	255
783	IFR	166	166	256	268	244	248	191	191	248	256	144	148	233	233	103	107	181	185	166	166	234	242	224	224	141	147	217	221	120	120	224	224	150	154	173	173	255	255
784	IFR	158	166	0	0	244	244	187	195	252	252	144	148	237	241	107	107	185	189	166	166	238	242	220	228	125	125	217	221	112	112	224	224	150	154	169	173	247	255
785	IFR	162	170	268	296	244	248	187	187	248	256	144	144	241	241	87	119	185	189	166	166	230	234	220	232	125	125	217	221	120	120	220	224	150	150	173	173	247	255
786	IFR	158	174	280	284	244	248	163	191	248	264	144	148	245	245	87	99	181	181	166	166	238	242	228	228	125	147	217	221	112	124	224	224	150	150	169	169	247	255
787	IFR	158	158	284	292	248	252	187	187	252	252	144	144	241	241	107	123	181	189	166	166	238	250	216	228	125	125	209	221	112	112	220	224	150	150	173	173	247	255
788	IFR	158	166	288	288	232	248	175	183	248	256	144	148	233	241	87	123	185	185	166	166	238	238	220	224	125	125	221	221	112	112	220	224	150	150	169	173	255	255
789	IFR	158	158	296	296	248	252	187	195	252	252	144	148	241	241	87	123	181	189	166	166	242	242	220	232	125	147	221	225	120	120	220	224	150	154	169	169	255	255
760	OLH	162	166	268	296	232	260	187	191	248	256	148	148	241	241	111	119	181	189	166	166	234	238	224	224	147	155	209	209	112	120	224	224	150	150	169	169	247	255
761	OLH	162	170	268	296	232	248	187	191	248	248	144	148	233	241	87	115	181	189	166	166	238	238	224	228	147	151	209	213	112	124	224	224	150	150	173	173	247	255
762	OLH	158	162	268	268	232	248	175	195	252	256	144	144	241	241	87	119	189	189	166	166	234	238	216	228	147	151	221	225	112	128	220	224	150	154	169	169	247	255
763	OLH	166	170	268	280	232	244	183	187	252	252	148	148	241	241	87	107	173	181	166	166	238	238	224	232	147	147	213	213	112	120	220	224	150	154	173	173	247	255
764	OLH	166	174	260	268	232	232	187	187	248	256	144	144	241	245	87	91	181	181	166	166	234	238	228	228	125	147	217	221	112	120	220	220	150	154	169	173	247	255
765	OLH	166	166	268	280	232	260	179	187	244	256	144	144	241	241	87	87	181	189	158	166	238	238	228	228	125	125	213	217	112	120	224	224	150	150	169	169	247	255
766	OLH	166	166	264	268	232	248	187	187	248	260	144	148	241	241	91	107	181	181	166	166	234	238	228	228	125	147	209	221	112	120	224	224	150	150	169	169	255	255
767	OLH	162	166	268	268	232	260	183	187	244	248	144	144	241	241	87	111	177	181	162	166	238	238	228	228	147	147	213	217	112	124	220	220	150	150	169	173	255	255
768	OLH	162	166	0	0	232	248	179	187	244	256	144	148	233	241	87	87	181	181	166	166	238	242	220	220	141	155	217	217	112	120	220	224	150	154	169	173	247	255
769	OLH	158	166	0	0	252	260	187	191	240	256	144	148	241	245	107	119	181	189	166	166	234	238	224	224	125	125	209	217	112	124	220	224	150	150	169	169	247	255
770	OLH	166	170	280	296	232	248	187	187	244	248	144	144	229	241	87	111	181	185	166	166	234	238	224	224	125	159	209	221	120	124	220	224	150	154	169	173	255	255
771	OLH	166	170	280	288	232	260	187	195	252	256	140	144	241	241	115	115	181	181	166	166	238	238	216	224	125	147	217	221	112	124	220	220	150	150	169	169	255	255
772	OLH	170	170	268	292	232	248	187	195	248	248	144	148	229	245	87	111	181	197	158	166	238	238	220	228	147	147	213	221	120	124	224	224	150	150	169	169	247	255
773	OLH	166	170	268	276	232	232	187	187	248	256	144	148	241	245	115	119	181	189	166	166	238	242	224	228	125	147	209	217	112	112	220	224	150	150	169	169	247	255
774	OLH	162	170	272	280	232	244	187	191	256	256	148	148	229	241	87	107	185	189	166	166	238	242	220	228	125	147	209	225	112	124	220	228	150	150	169	173	247	255
546	BGA	166	170	272	288	244	244	187	191	256	284	152	152	241	241	99	111	189	193	166	166	230	246	228	232	125	147	213	213	120	120	220	220	150	154	169	169	255	259
547	BGA	166	170	272	288	244	248	191	191	248	256	144	148	241	253	111	119	189	193	166	166	234	238	216	224	125	155	213	249	120	120	220	220	150	154	169	169	247	255
548	BGA	166	166	0	0	240	256	171	171	248	256	144	144	0	0	99	119	181	185	166	166	230	242	224	224	151	155	209	213	116	120	224	224	150	150	169	169	247	247
549	BGA	158	162	280	292	244	244	187	187	252	260	144	144	237	241	99	103	189	189	166	174	226	242	224	228	125	151	209	229	120	120	224	224	150	198	169	169	239	255
550	BGA	162	166	284	288	244	244	175	175	252	256	144	152	237	237	115	115	193	193	166	166	242	242	224	228	125	147	209	213	116	120	220	220	154	154	169	177	255	255
551	BGA	162	162	272	272	244	244	175	175	244	252	152	156	245	253	115	119	189	189	166	174	234	238	224	228	125	151	209	209	116	120	220	220	150	198	169	169	247	251
552	BGA	166	166	268	292	244	244	191	191	256	260	168	168	237	249	99	119	181	189	166	166	190	234	224	228	125	147	213	221	120	124	220	224	154	198	169	169	247	255
553	BGA	166	166	288	292	244	264	191	191	256	260	148	148	237	237	103	115	185	193	166	166	242	242	228	228	125	155	221	225	120	120	204	220	150	154	169	173	247	247
554	BGA	162	162	256	288	244	260	187	191	244	260	144	144	241	253	103	107	177	193	166	166	238	238	224	228	125	125	217	221	120	120	220	224	154	198	169	169	255	259
555	BGA	162	162	272	284	244	264	175	183	256	264	136	152	217	241	115	115	181	193	166	166	250	250	220	228	125	159	209	213	120	120	224	224	198	198	169	169	247	255
556	BGA	158	162	272	280	244	244	187	191	244	284	148	148	241	241	119	123	181	193	166	166	234	234	220	232	125	151	213	221	116	120	220	224	150	150	169	169	247	255
557	BGA	158	166	288	292	232	244	191	195	256	260	148	156	237	241	87	115	181	189	166	166	242	254	220	224	125	155	209	213	120	120	220	220	150	198	169	169	247	255
558	BGA	166	166	284	292	244	244	187	187	252	256	144	144	241	241	103	119	177	197	166	166	238	238	216	232	125	147	217	221	120	120	220	220	154	198	173	177	255	255
559	BGA	162	166	284	292	232	244	191	195	244	244	156	156	241	241	115	119	181	189	166	166	234	246	216	224	125	159	209	217	116	120	224	224	142	150	169	169	247	251
560	BGA	162	166	272	292	244	268	175	187	248	256	144	152	237	241	119	119	189	193	166	166	234	242	216	224	125	125	209	209	120	120	224	224	150	198	169	169	255	255
561	BGA	166	170	284	284	232	264	191	195	252	256	148	148	237	241	115	115	189	189	166	166	242	246	220	220	125	125	209	233	120	120	220	220	142	198	169	169	255	255
562	BGA	154	166	284	288	248	264	191	191	252	256	148	172	245	253	115	119	189	193	166	166	234	250	224	232	151	155	217	221	120	120	220	224	150	154	169	169	247	255
563	BGA	162	166	288	292	240	260	179	191	244	280	148	160	241	253	95	115	189	189	166	166	238	242	220	220	125	125	213	233	120	120	220	224	150	154	169	169	239	255
564	BGA	158	162	268	288	244	244	179	187	256	260	148	148	237	237	115	115	181	185	166	166	238	246	184	232	125	125	209	221	120	120	220	224	150	154	169	173	247	255
565	BGA	166	170	272	296	244	244	191	191	252	256	148	148	237	237	87	99	185	185	166	166	230	242	228	228	147	151	209	209	120	120	220	224	150	154	169	169	247	255
566	BGA	158	162	288	292	244	244	175	187	256	260	148	152	217	253	99	119	181	185	166	166	234	250	216	220	147	151	217	229	116	120	224	224	150	150	169	169	255	255
567	BGA	162	166	284	296	232	260	187	191	244	248	148	148	241	241	99	123	177	189	166	174	242	242	228	228	125	151	209	213	116	120	224	224	150	202	169	169	255	255
568	BGA	166	166	272	284	244	248	191	191	256	256	148	152	241	253	87	119	189	193	166	166	230	242	180	216	147	147	209	213	120	124	204	224	150	150	169	169	247	251
569	BGA	158	162	272	284	232	244	175	195	256	260	156	168	233	253	99	115	181	181	166	174	230	242	220	224	125	137	209	213	120	120	220	220	150	154	169	169	255	255
570	BGA	158	162	272	292	244	244	179	191	244	256	148	152	217	241	115	115	181	189	166	166	242	254	228	232	147	147	213	217	120	120	220	220	150	194	169	169	243	247
571	BGA	158	158	284	288	248	264	187	191	248	260	144	144	237	241	99	119	189	193	166	166	238	246	224	232	147	159	209	229	120	120	220	224	150	150	169	169	247	255
572	BGA	162	166	272	272	244	268	191	199	252	256	148	156	241	253	99	115	173	189	166	166	246	250	220	224	125	125	209	209	116	120	220	220	198	198	169	169	247	255
573	BGA	166	166	272	284	232	248	175	187	244	252	148	148	241	241	87	111	181	193	166	166	218	234	188	224	125	147	209	217	116	120	224	224	150	150	169	169	247	255
574	BGA	162	166	272	296	244	244	187	191	256	260	148	152	241	241	99	115	189	193	166	166	234	238	220	224	125	129	213	213	120	120	224	224	198	198	169	169	255	255
575	BGA	162	170	280	284	232	244	187	191	252	256	148	148	241	245	111	123	181	185	166	166	238	238	220	228	125	125	209	213	120	120	220	224	150	198	169	169	247	255
576	BGA	162	162	284	288	244	268	191	195	252	256	152	152	241	241	107	115	181	189	166	166	238	242	224	228	125	125	213	221	120	120	220	220	150	150	169	169	247	255
577	BGA	158	166	272	284	244	244	171	179	244	256	144	148	241	241	87	119	181	197	166	166	234	238	220	228	125	155	213	213	120	120	224	224	198	198	169	169	247	255
578	BGA	154	166	284	288	232	264	175	191	252	260	156	156	241	241	99	123	177	197	166	166	234	250	216	228	125	159	209	213	116	120	224	224	198	198	165	169	255	255
579	BGA	162	166	272	284	232	264	187	195	256	256	148	148	241	241	99	99	177	193	166	166	234	246	220	224	125	125	209	209	116	120	224	224	150	150	169	169	255	255
580	BGA	162	166	280	288	244	248	191	195	244	244	168	168	241	253	99	115	177	181	166	166	230	234	212	224	125	155	209	209	116	120	220	224	150	150	169	169	255	259
581	BGA	162	166	284	292	244	248	179	183	256	256	156	156	241	245	99	119	193	193	166	166	230	234	224	232	125	125	209	213	120	120	220	220	154	198	169	169	255	255
582	BGA	162	166	272	288	244	268	187	187	256	256	148	152	241	241	87	111	189	193	166	166	238	246	228	232	147	151	217	217	120	120	220	224	150	154	169	169	255	255
583	BGA	158	162	288	292	232	244	187	187	248	248	168	168	237	253	99	115	181	193	166	166	234	242	220	228	125	147	0	0	120	120	220	220	150	150	169	169	247	255
584	BGA	158	166	284	292	244	264	175	191	256	256	148	152	241	241	103	115	189	193	166	166	234	246	184	232	125	147	209	221	112	120	220	224	142	150	169	169	255	255
585	BGA	166	166	276	288	244	244	191	191	244	260	136	152	237	241	87	123	181	193	166	174	242	246	212	224	125	125	209	213	120	120	220	220	198	198	169	169	247	251
586	BGA	150	170	268	284	244	244	191	191	256	256	148	168	241	241	115	115	193	193	166	166	234	242	184	228	125	159	213	217	116	120	220	220	150	198	169	169	247	255
587	BGA	162	166	276	280	244	244	175	187	244	244	144	144	237	245	103	127	177	181	166	166	234	246	224	224	125	125	213	217	120	120	220	228	150	198	169	169	247	255
588	BGA	162	166	272	292	244	264	175	191	252	260	156	156	217	233	99	103	189	193	166	166	238	246	212	220	125	125	209	209	120	120	220	220	150	150	169	169	247	255
589	BGA	162	166	272	284	232	232	175	191	256	256	144	148	241	245	103	107	193	193	166	166	242	246	224	232	125	125	209	225	116	120	220	220	198	198	169	169	247	255
590	BGA	166	170	272	296	244	248	175	191	244	256	144	168	241	241	99	115	181	185	166	166	234	250	212	224	151	151	213	221	116	120	220	220	150	198	169	173	255	255
591	BGA	162	162	284	284	244	248	175	191	256	256	144	144	237	237	99	115	177	189	166	166	242	246	220	232	125	151	209	229	120	120	224	224	150	150	169	169	255	255
592	BGA	166	166	276	288	248	268	175	179	248	248	144	168	241	253	95	107	181	193	166	166	242	246	216	228	125	155	209	229	116	120	220	224	154	154	169	169	247	255
593	BGA	166	166	272	284	244	268	187	191	240	252	148	148	241	241	87	115	181	193	166	170	242	246	216	232	125	125	213	221	120	120	220	224	150	150	169	169	247	255
594	BGA	162	166	288	288	240	244	187	191	280	280	148	148	241	253	115	119	185	193	166	166	238	242	224	224	125	151	213	213	120	120	220	224	198	198	169	169	239	247
595	BGA	166	170	276	292	244	244	175	175	260	284	148	152	237	249	87	115	181	193	166	174	234	238	216	220	151	151	209	213	120	120	220	224	150	198	169	169	255	255
635	LIN	166	166	288	292	244	264	175	191	256	256	148	152	237	237	111	115	193	193	166	166	234	246	208	232	125	151	209	213	116	120	220	224	150	194	169	169	247	251
636	LIN	158	162	288	288	244	264	183	191	256	260	156	156	241	241	103	119	177	181	166	166	234	238	220	228	125	151	213	221	120	120	220	224	150	154	169	169	247	255
637	LIN	162	170	272	284	244	244	175	191	244	260	148	148	237	253	103	119	181	189	166	166	238	242	228	232	151	151	217	221	116	120	224	224	150	150	169	169	255	255
638	LIN	158	162	284	296	232	264	191	195	240	256	148	160	241	241	115	119	181	197	166	166	230	246	188	220	125	151	209	229	120	120	220	228	150	198	169	169	247	255
639	LIN	166	166	272	292	244	244	187	195	256	284	148	148	241	241	111	111	189	189	166	166	234	242	216	232	125	147	209	209	120	120	220	220	150	154	169	169	255	255
640	LIN	162	162	272	284	232	244	191	191	260	260	144	148	241	253	99	111	177	181	166	166	234	246	220	224	125	159	209	229	116	120	220	220	154	198	169	169	255	255
641	LIN	158	178	284	284	244	248	175	191	240	256	148	152	217	241	103	115	189	189	166	166	238	246	212	212	125	147	209	209	120	120	220	220	150	198	169	169	247	255
642	LIN	162	162	272	288	244	268	187	187	244	248	168	168	241	241	99	107	193	197	166	166	242	250	212	216	151	159	213	213	120	120	220	224	198	198	169	169	247	255
643	LIN	162	166	276	288	232	244	191	191	256	260	176	176	241	245	99	123	177	193	166	166	238	242	224	224	125	125	209	221	120	120	220	220	150	198	169	169	255	255
644	LIN	162	166	272	276	244	244	191	191	248	256	148	152	237	241	103	111	177	185	166	166	226	234	224	232	125	151	217	221	120	120	220	224	154	198	169	169	247	251
645	LIN	146	166	260	288	244	264	187	191	252	260	152	168	237	241	99	115	181	189	166	174	234	246	228	228	125	151	209	213	116	116	220	224	142	150	169	169	247	247
646	LIN	150	154	272	292	244	244	191	191	256	260	136	136	241	241	87	115	197	197	166	166	222	242	228	232	125	125	209	213	120	124	224	224	150	154	169	169	247	255
647	LIN	166	166	284	292	244	244	183	191	244	248	148	148	237	241	115	115	181	181	166	166	234	242	184	220	159	163	213	225	116	120	204	220	150	202	169	169	255	255
648	LIN	162	166	272	288	244	264	183	191	244	256	148	172	241	253	99	103	189	201	162	166	242	246	228	232	125	125	213	225	120	120	220	220	150	154	169	169	239	255
649	LIN	158	166	272	284	244	244	187	191	248	256	148	168	241	241	115	115	189	193	166	166	242	246	184	212	125	147	213	213	120	120	220	224	150	198	169	169	247	255
650	LIN	166	178	288	292	248	248	187	191	248	252	144	144	217	237	107	115	181	181	166	166	238	250	224	232	125	155	209	213	120	120	220	220	150	198	169	173	247	251
651	LIN	158	162	280	292	236	244	187	191	244	256	144	144	237	241	87	99	185	193	166	166	234	242	208	216	125	147	209	209	116	120	224	224	150	150	169	169	255	255
652	LIN	158	162	288	288	244	268	191	191	248	256	148	148	233	241	103	123	193	193	166	166	238	242	216	220	125	125	213	221	120	120	220	220	150	154	169	173	247	247
653	LIN	158	162	288	288	244	244	183	191	252	256	148	148	253	253	87	87	189	189	166	166	230	238	224	228	125	147	209	209	120	120	220	224	150	198	169	169	255	255
654	LIN	158	170	284	288	232	244	187	187	256	260	148	152	241	241	99	107	189	197	166	166	238	242	224	232	125	151	213	225	120	120	224	224	150	198	169	169	255	255
655	LIN	158	166	272	292	244	244	191	191	244	248	168	168	241	241	87	123	181	193	166	166	238	246	212	232	151	151	217	221	120	120	220	224	150	198	169	169	247	255
656	LIN	158	162	272	272	232	232	187	191	256	260	148	168	237	241	107	107	181	193	166	166	230	246	208	232	125	151	209	217	120	120	220	224	150	150	169	169	247	255
657	LIN	154	158	272	284	232	244	175	179	244	256	152	152	241	241	99	99	189	189	166	166	238	238	212	232	125	151	213	213	120	120	220	220	150	150	169	173	243	247
658	LIN	162	162	280	292	244	244	191	191	256	256	144	144	241	241	99	99	193	197	166	166	246	250	216	228	125	155	209	209	120	120	220	224	198	198	169	173	247	255
659	LIN	162	166	276	276	244	244	187	191	244	252	148	148	241	261	87	119	189	197	166	166	242	246	224	232	125	159	213	221	120	120	220	220	150	198	169	169	247	247
660	LIN	158	166	284	288	244	244	187	191	248	256	148	148	241	253	99	99	181	189	166	166	234	242	212	212	125	155	209	221	120	120	220	220	154	198	169	169	255	255
661	LIN	162	166	268	288	244	248	175	191	248	264	144	164	241	253	99	103	189	193	166	166	230	230	212	220	125	125	209	217	120	120	224	224	150	198	169	173	247	255
662	LIN	166	166	272	272	232	232	175	187	240	260	148	160	241	241	115	119	181	189	166	166	242	242	216	220	125	125	213	221	116	120	224	224	150	150	169	169	247	255
663	LIN	158	166	272	272	244	268	175	191	256	284	148	148	241	241	103	123	177	193	166	166	230	246	212	212	125	147	209	213	120	120	220	224	198	198	169	169	247	247
664	LIN	162	166	272	284	244	244	191	191	248	256	136	136	241	241	87	87	189	201	166	166	238	246	212	220	125	147	213	229	120	120	220	220	150	198	169	169	247	247
665	LIN	162	170	272	288	244	244	191	191	244	252	136	160	241	245	99	107	181	193	166	166	234	246	224	228	125	125	217	221	120	120	220	228	198	198	165	169	247	255
666	LIN	162	166	272	284	244	268	183	191	256	260	144	152	241	241	119	127	189	197	166	166	242	246	208	220	125	147	213	229	120	120	224	224	150	150	169	169	247	255
667	LIN	162	166	276	288	244	248	175	191	248	252	148	148	241	241	103	115	177	189	166	166	234	238	220	228	125	125	209	221	116	120	220	220	150	198	169	173	247	255
668	LIN	162	166	272	272	244	244	175	187	248	256	160	160	241	253	99	115	181	193	166	166	238	246	224	232	125	147	213	217	116	120	220	224	150	150	169	169	255	255
669	LIN	162	166	256	272	244	244	175	187	252	256	164	164	241	241	119	119	181	193	166	166	234	242	224	232	125	151	221	225	120	120	220	220	198	198	169	169	247	251
670	LIN	158	166	284	284	232	244	195	195	252	256	152	168	241	245	87	115	181	185	166	166	238	242	224	232	125	125	213	221	120	120	220	220	154	198	169	169	243	247
671	LIN	162	170	272	288	244	268	187	191	244	248	148	148	237	241	87	119	181	197	166	166	234	238	184	216	125	147	213	249	116	120	220	224	194	198	169	169	255	255
672	LIN	158	166	272	284	244	268	191	191	252	284	136	136	237	241	71	71	181	197	0	0	0	0	0	0	125	151	213	213	120	120	224	224	150	154	169	169	247	255
673	LIN	158	158	288	288	244	268	187	191	248	252	144	148	241	253	87	115	181	193	166	174	246	246	208	224	125	159	209	213	120	120	220	220	150	198	169	169	255	255
467	VAL	166	170	268	288	244	268	175	195	244	256	136	136	241	241	107	115	189	193	166	166	234	238	220	224	125	151	209	209	116	116	220	220	150	150	169	169	251	255
468	VAL	162	166	264	284	244	260	187	191	256	256	144	148	237	253	99	107	173	193	166	166	238	246	216	220	125	151	209	209	120	120	220	220	150	198	169	173	247	255
469	VAL	162	162	272	276	244	244	183	191	244	256	136	148	241	241	103	115	181	193	166	166	230	246	224	228	147	151	209	209	120	120	224	224	198	198	169	169	247	247
470	VAL	158	162	264	292	252	264	187	187	252	252	148	148	241	241	99	103	177	197	166	174	234	242	184	220	125	151	209	217	116	120	220	220	150	154	169	169	255	255
471	VAL	162	166	268	288	232	244	187	191	252	256	152	176	237	241	99	107	185	189	166	166	242	250	224	228	125	151	213	213	116	120	220	224	154	154	169	169	247	255
472	VAL	162	166	276	284	244	248	175	187	244	248	148	168	233	241	99	99	193	193	166	174	246	250	232	236	125	125	0	0	120	120	224	224	150	198	169	169	247	255
473	VAL	158	162	272	288	232	244	175	191	256	260	136	152	237	241	107	111	181	185	166	174	238	242	228	232	125	159	213	213	120	120	220	224	150	154	169	169	247	255
474	VAL	162	162	272	272	268	268	183	191	248	256	144	144	241	241	115	115	177	181	166	174	242	246	220	220	151	151	0	0	120	120	220	220	154	154	169	169	251	255
475	VAL	162	166	272	288	244	268	191	195	248	256	136	136	237	241	115	123	181	185	166	166	242	246	184	224	125	125	213	213	120	120	220	224	150	198	169	169	255	255
476	VAL	166	166	272	284	232	244	175	183	256	256	152	168	241	253	115	119	181	189	166	166	246	250	220	228	125	151	205	209	120	120	220	224	150	198	169	169	247	255
477	VAL	166	166	288	288	244	244	175	183	256	260	136	136	241	241	103	107	181	189	166	166	246	250	220	220	125	125	205	209	120	120	220	224	150	198	169	169	247	255
478	VAL	162	166	272	284	232	244	179	191	248	252	160	168	241	241	107	119	189	193	166	166	242	250	216	228	125	125	209	213	120	124	220	220	150	150	169	169	247	255
479	VAL	162	166	288	288	232	244	191	195	244	260	148	148	241	253	119	123	193	193	166	166	242	246	212	216	125	125	209	213	120	120	220	224	198	198	169	169	247	255
480	VAL	158	166	272	272	244	260	175	183	248	256	136	156	241	241	111	115	181	189	166	166	190	234	220	224	125	155	205	209	116	120	224	224	150	150	169	169	251	251
481	VAL	162	170	268	292	244	244	191	191	252	260	148	148	241	241	103	119	181	189	166	166	246	246	216	228	125	151	209	209	120	120	220	220	150	198	169	169	247	255
482	VAL	158	162	284	288	232	244	175	187	248	256	148	164	237	241	99	107	181	185	166	166	234	242	212	232	125	151	0	0	120	120	220	220	150	154	169	169	247	255
483	VAL	162	162	272	296	232	244	175	191	244	256	148	148	241	241	99	127	185	189	166	166	238	246	220	224	125	151	0	0	120	124	220	224	150	154	169	173	247	255
484	VAL	166	166	272	284	244	248	175	183	256	260	148	148	217	245	99	119	193	193	166	166	238	250	224	228	125	159	209	209	120	120	220	224	150	198	169	173	247	255
485	VAL	158	166	284	288	244	248	191	191	256	256	148	148	241	241	111	115	185	193	166	166	238	246	224	228	151	151	209	209	116	120	220	224	150	154	165	169	251	255
486	VAL	150	166	268	272	244	264	175	183	252	256	136	148	241	241	115	123	181	193	166	166	230	246	220	236	125	147	205	209	120	120	220	224	154	198	169	169	247	255
487	VAL	166	166	272	292	244	268	187	191	256	256	168	168	241	241	115	123	181	189	166	166	234	246	220	224	147	151	213	213	116	120	220	220	150	150	169	169	255	255
488	VAL	166	166	280	288	248	264	183	191	252	260	148	168	241	241	103	115	181	181	166	166	234	246	224	228	125	125	209	229	120	120	220	220	154	198	169	169	247	247
489	VAL	166	166	0	0	0	0	0	0	248	256	144	144	0	0	107	123	189	193	166	166	234	246	216	228	125	151	213	213	120	120	224	224	150	150	169	169	255	255
490	VAL	162	166	272	288	244	264	175	183	248	256	148	152	241	253	99	115	189	189	166	166	242	246	216	228	147	151	205	209	120	120	220	224	150	154	169	169	247	255
491	VAL	162	166	280	284	244	248	187	191	252	260	148	168	237	241	103	115	181	193	166	166	238	242	220	228	125	151	213	221	120	120	220	224	150	150	169	169	247	255
492	VAL	158	162	272	288	232	244	175	191	244	256	136	152	241	241	115	119	177	189	166	166	238	242	216	220	147	151	213	229	116	120	204	220	150	198	169	169	255	255
493	VAL	162	166	288	288	244	264	187	191	256	256	136	152	241	241	111	123	177	185	166	166	234	238	216	224	125	151	205	209	120	120	220	224	198	198	169	169	247	247
494	VAL	158	166	284	292	232	232	175	187	256	256	136	172	237	253	87	99	181	193	166	166	234	250	224	228	151	151	209	217	120	124	220	224	194	198	169	169	251	255
495	VAL	150	158	284	284	244	248	191	195	244	248	148	148	241	241	99	103	181	189	166	174	242	246	216	232	147	155	209	209	120	120	224	224	150	198	169	169	247	255
496	VAL	162	166	280	284	244	244	175	191	252	256	148	168	241	253	87	111	181	189	166	166	238	246	212	232	125	125	205	209	120	120	220	220	150	154	169	169	247	255
497	VAL	162	166	0	0	232	260	179	187	252	252	160	160	241	245	99	107	181	193	166	166	242	246	228	228	125	151	205	209	116	120	220	220	150	150	169	169	255	255
498	VAL	162	162	0	0	232	248	175	187	256	256	144	144	241	241	99	103	181	193	0	0	0	0	216	216	125	159	209	209	120	120	220	220	0	0	169	169	255	255
499	VAL	158	158	284	288	244	264	187	191	256	256	136	168	241	245	99	115	177	193	166	166	234	238	220	232	125	125	205	209	116	120	220	220	150	198	169	169	247	255
500	VAL	162	162	284	284	232	272	187	191	248	256	136	144	241	249	107	115	189	193	166	166	230	250	212	224	125	147	205	209	120	120	220	224	150	154	169	169	255	255
501	VAL	162	162	284	288	244	248	175	195	256	256	136	144	233	241	99	115	181	181	166	166	234	242	228	232	125	151	209	213	116	120	220	224	150	198	169	169	247	247
502	VAL	158	158	272	296	248	264	175	187	256	260	148	152	241	253	103	107	181	193	166	166	234	246	228	232	147	151	209	221	116	120	220	220	150	198	169	169	255	255
503	VAL	158	162	288	288	244	244	191	191	256	284	152	168	241	241	111	119	189	189	166	166	246	246	224	228	125	147	213	221	116	120	224	224	150	154	169	169	247	255
504	VAL	154	166	280	284	244	244	191	195	248	256	136	136	245	253	87	119	181	189	166	166	234	238	180	220	125	151	209	221	120	120	220	224	150	198	169	169	247	247
505	VAL	162	166	280	284	244	244	187	191	260	260	136	148	241	241	119	119	177	185	166	166	242	246	212	228	125	151	213	225	120	124	220	220	150	198	169	169	251	255
1	BPE	162	166	288	292	244	244	175	191	256	256	148	156	241	241	119	123	181	189	166	166	234	242	208	228	125	137	213	229	120	120	220	220	150	198	169	169	255	255
2	BPE	162	166	272	276	232	244	171	191	256	256	136	148	241	253	115	119	177	189	166	174	190	242	216	220	147	159	209	209	120	120	204	220	154	198	169	169	247	255
3	BPE	162	162	268	284	244	260	175	187	252	252	144	148	241	241	111	115	181	181	166	174	238	242	224	224	147	155	209	221	120	120	220	224	150	198	169	169	251	251
4	BPE	158	166	272	284	244	244	187	191	248	248	148	148	241	253	99	103	181	193	166	166	230	242	220	228	137	155	209	217	120	120	224	224	150	198	169	169	251	251
5	BPE	162	166	272	292	244	264	187	191	260	260	136	148	241	245	111	119	177	181	166	166	246	250	220	224	0	0	209	209	116	120	220	224	150	198	169	169	251	255
6	BPE	166	170	272	280	232	244	191	191	252	256	136	148	241	253	99	107	185	193	166	174	234	234	220	232	125	155	209	209	120	120	220	220	150	198	169	169	251	255
7	BPE	158	158	272	284	232	244	187	191	244	248	144	160	241	241	99	115	185	197	166	166	238	242	216	224	151	151	209	213	116	120	220	220	150	154	169	169	247	255
8	BPE	158	162	272	284	232	244	187	191	244	244	152	168	241	249	107	119	181	193	166	174	234	246	224	228	137	151	221	221	120	120	220	220	150	154	169	169	251	255
9	BPE	162	166	272	288	248	248	183	195	248	256	148	152	241	253	99	111	189	193	166	166	234	242	228	232	125	147	209	213	120	120	220	224	198	198	169	169	251	255
10	BPE	158	166	284	296	244	244	187	191	248	256	148	164	237	241	99	115	177	193	166	166	242	242	216	228	125	137	213	213	116	120	220	224	150	154	169	169	247	247
11	BPE	158	162	288	292	244	244	191	191	248	256	136	136	237	241	107	123	189	193	166	174	234	242	180	216	125	125	209	221	116	116	220	224	150	198	169	169	247	255
12	BPE	158	170	272	288	244	244	187	191	256	256	156	172	241	241	115	115	177	177	166	166	238	246	220	224	125	151	213	213	120	120	220	220	150	150	169	169	251	255
13	BPE	158	162	272	280	244	252	175	191	244	244	144	152	241	241	103	107	181	181	166	166	234	246	184	220	125	163	213	229	120	120	220	224	154	198	169	169	247	247
14	BPE	162	170	272	284	244	244	191	195	244	264	136	152	237	241	103	115	193	193	166	166	246	246	212	220	125	159	213	213	120	120	220	220	154	198	169	169	251	255
15	BPE	162	162	288	296	244	244	187	191	244	244	148	148	241	241	99	107	181	193	166	166	230	246	216	224	125	151	209	221	120	120	220	224	150	154	169	169	255	255
16	BPE	150	162	280	288	244	260	175	191	256	260	136	148	241	241	99	115	181	193	166	170	250	250	184	228	159	159	217	221	120	120	220	224	154	154	169	169	247	255
17	BPE	162	162	284	288	244	244	175	199	252	256	148	148	241	241	111	119	189	197	166	166	230	234	228	228	125	151	209	213	116	120	220	220	150	154	169	169	247	255
18	BPE	150	166	272	276	244	248	187	187	244	248	156	156	237	253	115	119	181	193	166	166	242	246	220	228	125	151	213	213	120	120	224	224	150	154	169	169	247	255
19	BPE	170	174	256	264	248	256	171	175	280	280	144	144	225	229	103	103	181	205	158	158	182	242	180	192	147	163	213	221	116	124	220	220	150	206	165	165	247	251
20	BPE	154	166	272	284	244	264	175	191	244	248	144	148	237	237	111	115	185	185	166	166	238	246	224	228	125	147	217	221	120	120	220	220	150	150	169	169	247	255
21	BPE	158	170	276	288	244	244	175	187	240	252	152	168	253	253	99	99	193	193	166	166	238	246	216	228	125	159	209	225	120	120	220	224	154	198	169	169	247	255
22	SOZ	150	166	268	272	244	264	175	187	244	256	148	156	241	253	99	99	181	181	166	166	234	238	188	220	125	151	221	221	116	120	220	220	198	198	165	169	247	255
23	SOZ	162	166	272	272	244	244	183	191	248	260	148	156	233	253	123	131	193	197	166	174	238	254	216	232	125	155	209	213	116	116	204	204	150	154	169	169	247	251
24	SOZ	162	162	272	280	244	244	187	187	244	256	136	136	241	245	99	99	177	181	166	174	242	246	216	232	125	159	205	221	120	120	204	220	198	198	169	169	247	251
25	SOZ	150	166	272	272	264	264	187	191	236	256	156	172	237	253	99	123	189	197	174	174	242	246	184	212	125	125	221	229	120	120	204	204	154	198	165	169	247	247
26	SOZ	150	166	272	272	248	264	183	187	244	256	136	156	245	253	99	115	177	193	166	174	234	250	212	220	151	159	217	221	116	120	204	220	150	198	169	169	247	251
27	SOZ	166	170	272	288	244	244	183	187	236	244	152	152	241	241	99	103	189	197	174	174	230	234	216	216	137	151	205	221	116	120	204	220	154	198	169	169	247	251
28	SOZ	162	162	288	288	244	244	183	187	236	252	148	148	241	253	99	127	189	197	174	174	238	246	188	212	151	155	221	221	116	120	204	224	154	198	169	169	251	255
29	SOZ	162	162	268	272	244	244	187	191	236	256	148	168	237	249	103	115	193	201	174	174	234	234	216	228	125	151	209	229	120	120	220	220	150	198	169	169	251	255
30	SOZ	150	166	276	288	244	244	171	187	240	256	136	148	241	241	95	103	189	193	174	178	230	246	224	224	151	155	205	221	120	120	220	224	154	198	169	169	247	255
31	SOZ	150	158	272	288	244	244	179	191	248	252	148	168	241	253	99	119	177	181	174	174	238	246	220	220	125	151	213	213	120	120	204	220	150	154	169	169	247	247
32	SOZ	162	166	272	272	244	264	175	179	244	256	136	156	241	253	127	131	193	193	166	166	242	246	184	212	125	159	221	229	120	120	220	220	150	198	165	169	247	255
33	SOZ	150	150	272	288	244	264	183	183	244	252	136	152	241	241	99	107	177	185	166	174	238	254	212	220	125	137	213	213	120	120	204	220	150	154	169	169	247	247
34	SOZ	162	162	288	288	244	264	187	191	244	280	136	136	253	253	111	123	181	197	166	174	238	242	208	220	151	155	221	221	120	120	220	220	154	198	169	169	251	255
35	SOZ	154	166	272	288	244	244	175	183	256	256	136	168	241	253	99	99	177	193	166	174	242	246	184	220	151	151	221	229	116	120	204	204	150	198	169	173	247	247
36	SOZ	162	166	272	272	264	268	183	191	244	252	144	152	237	241	115	123	181	193	166	166	234	246	216	216	151	155	209	225	120	120	220	220	198	198	169	169	247	255
37	SOZ	162	162	272	288	268	268	187	195	244	284	136	148	241	245	99	99	189	197	166	174	246	250	188	216	151	151	229	233	120	120	204	220	154	198	169	169	251	255
38	SOZ	158	162	284	292	244	244	175	187	248	248	152	156	237	241	107	119	177	181	166	166	242	246	212	216	125	155	221	221	116	120	220	220	154	198	169	173	255	255
39	SOZ	150	166	288	288	244	244	183	195	248	252	148	168	233	245	119	123	193	197	166	166	238	242	212	216	151	159	209	229	120	120	220	220	150	150	169	169	247	251
40	SOZ	166	166	272	280	244	244	187	187	244	256	136	136	217	241	99	99	181	185	174	174	246	246	184	216	137	159	221	225	120	120	220	220	198	198	169	169	247	247
41	SOZ	162	166	272	276	244	244	175	191	256	256	136	156	253	253	111	115	189	193	166	174	250	250	224	232	125	151	221	221	120	120	220	220	154	198	169	169	247	247
42	SOZ	162	162	272	272	264	264	175	179	244	244	136	136	241	241	99	123	185	189	166	174	234	234	224	224	125	159	213	225	116	120	204	220	198	198	169	169	247	251
300	BAC	150	162	272	288	244	244	175	191	252	252	148	148	237	257	95	99	177	181	166	166	234	238	212	228	125	151	213	217	116	116	220	224	198	198	169	169	251	255
301	BAC	150	162	284	288	244	244	191	195	252	256	136	136	217	241	103	115	181	189	166	166	246	246	180	184	151	159	225	225	120	120	204	220	150	198	165	169	247	247
302	BAC	162	166	268	296	244	264	187	191	256	256	136	148	233	241	115	119	181	185	166	174	238	246	220	228	151	159	213	213	116	120	204	204	150	150	169	169	247	247
304	BAC	150	166	272	292	244	244	187	187	244	256	136	136	241	241	99	115	181	189	174	174	238	254	180	208	125	155	209	217	116	116	220	220	150	198	169	169	247	255
305	BAC	150	162	272	288	244	244	187	191	256	256	136	156	233	245	115	127	189	189	166	174	238	250	184	192	125	151	221	221	116	120	220	224	150	198	169	169	247	255
306	BAC	150	166	288	292	244	248	183	187	240	256	148	148	249	253	103	123	177	189	166	174	234	246	184	224	155	159	209	213	116	120	220	220	198	198	169	169	247	255
257	ANS	166	166	272	272	244	248	175	191	244	256	136	156	241	245	99	111	177	193	166	166	230	246	216	224	151	151	221	221	116	116	204	224	198	198	169	173	247	255
258	ANS	166	166	288	288	244	264	175	187	256	256	136	156	241	241	99	111	177	193	166	166	238	246	212	212	151	151	213	229	116	116	220	224	198	198	169	169	255	255
259	ANS	166	166	272	272	244	244	187	187	256	256	136	136	241	241	99	103	177	177	174	174	250	250	184	228	125	125	229	229	116	116	204	220	154	198	169	173	247	255
260	ANS	166	166	288	288	244	248	175	187	252	256	136	144	241	241	99	111	193	193	174	174	238	254	184	216	155	155	213	221	116	116	204	220	198	198	169	169	255	255
261	ANS	166	166	272	288	244	248	187	191	252	252	136	136	217	241	99	107	189	193	166	174	250	250	212	232	151	151	221	229	116	120	204	204	198	198	169	169	247	247
262	ANS	166	166	272	272	244	264	175	179	256	256	136	156	217	253	99	119	177	193	166	166	238	242	216	232	151	155	229	229	116	116	204	220	150	198	169	173	247	251
263	ANS	166	166	268	268	244	244	175	179	236	248	144	148	241	241	111	115	189	189	166	166	246	250	216	232	151	151	213	225	116	120	220	220	198	198	169	169	247	251
264	ANS	166	166	272	272	244	248	187	187	252	256	136	148	217	241	111	119	193	197	166	166	238	254	184	224	151	159	229	229	116	120	204	220	154	198	169	173	247	247
265	ANS	166	166	288	300	244	248	175	187	244	248	136	148	217	241	99	99	189	189	166	174	190	246	232	232	125	151	213	221	116	116	204	220	150	154	169	169	247	251
266	ANS	166	166	272	292	264	264	187	191	244	256	136	140	217	241	99	103	189	189	174	174	246	254	216	236	151	155	221	229	116	120	220	220	150	150	169	169	247	247
267	ANS	166	166	288	300	244	248	187	187	252	256	136	144	241	241	111	119	189	193	166	174	190	254	184	224	151	155	217	229	116	116	204	220	154	198	169	173	247	251
268	ANS	154	166	272	292	244	264	175	175	256	256	136	148	241	241	103	111	189	189	174	174	238	254	224	232	151	159	213	229	116	116	204	204	154	198	169	169	247	247
269	ANS	166	166	288	288	248	264	175	191	252	256	136	136	241	241	103	103	177	189	166	174	238	254	224	232	125	151	221	229	120	120	204	220	150	198	169	169	251	255
270	ANS	166	166	272	276	244	244	175	175	248	248	136	136	241	241	99	111	181	189	166	174	238	238	232	232	151	155	213	213	116	116	204	224	198	198	169	169	251	255
271	ANS	166	166	268	272	244	248	175	183	252	256	136	168	217	241	99	123	189	193	166	174	246	246	212	224	151	151	229	229	116	120	220	220	150	198	169	173	247	251
272	ANS	166	166	272	288	244	244	179	187	256	256	136	148	241	241	99	107	177	189	166	174	234	238	216	232	151	151	213	225	116	120	204	220	150	198	169	169	247	251
273	ANS	166	166	288	292	244	244	187	187	256	256	136	140	241	241	111	111	177	189	166	174	246	254	216	228	125	151	213	229	120	120	220	220	154	198	169	173	247	251
274	ANS	166	166	272	272	244	248	175	179	244	256	140	156	217	241	111	127	177	189	174	174	238	254	184	224	125	151	213	229	116	116	220	220	150	198	169	169	247	255
275	ANS	166	166	272	272	244	248	187	191	256	256	136	168	241	245	99	103	189	189	174	174	246	246	216	232	125	151	229	229	116	116	204	220	150	198	169	173	247	251
276	ANS	166	166	272	300	248	264	187	187	236	244	136	140	217	241	99	119	189	189	174	174	190	238	184	216	151	151	225	229	116	116	204	204	198	198	169	169	247	251
293	IAC	162	162	0	0	0	0	187	187	244	244	148	148	241	241	99	111	177	181	166	166	234	242	212	228	159	159	209	213	116	120	220	220	198	198	173	173	255	255
294	IAC	166	166	284	288	244	244	187	191	244	248	136	148	241	253	87	99	181	185	166	166	190	242	216	224	151	159	209	209	116	116	220	220	150	198	169	173	251	255
295	IAC	150	162	264	288	244	244	175	187	256	260	136	144	237	245	99	115	185	189	162	166	190	230	216	224	125	155	217	221	116	120	220	220	150	198	169	173	247	255
296	IAC	162	166	272	276	264	268	187	187	244	256	136	152	241	245	87	115	189	189	166	174	190	234	220	224	155	155	213	213	120	120	220	220	150	198	169	169	255	255
297	IAC	166	166	272	288	244	244	183	183	256	296	136	136	237	241	99	99	181	189	166	174	242	246	184	184	155	159	209	221	120	120	204	220	150	154	169	169	255	255
298	IAC	162	162	272	288	244	244	187	187	248	248	136	148	237	241	99	103	189	193	166	174	234	250	188	212	0	0	0	0	0	0	220	220	0	0	169	173	255	255
299	IAC	162	174	276	288	244	244	187	187	256	256	148	148	241	245	99	99	177	177	166	166	190	230	212	216	151	155	221	229	120	120	220	224	154	198	169	169	251	255
506	IAC	162	166	288	288	244	268	187	187	240	252	148	148	241	241	99	119	177	181	166	166	190	238	216	216	155	159	209	213	108	120	220	220	198	198	169	169	251	255
507	IAC	150	162	276	288	244	264	187	187	244	256	148	148	241	241	99	115	177	181	166	166	190	230	224	228	159	159	205	209	116	120	220	220	198	198	169	173	251	255
508	IAC	150	162	288	292	244	244	187	191	244	244	148	148	245	245	99	99	181	181	166	166	190	250	216	216	151	155	209	225	120	120	220	220	194	202	169	173	255	255
509	IAC	170	170	272	280	268	268	187	187	244	256	148	148	241	241	99	115	181	181	166	174	190	234	220	228	159	159	209	213	116	116	220	220	150	198	169	173	251	255
510	IAC	162	166	276	288	244	244	187	191	244	244	148	148	241	245	99	115	181	181	166	166	190	190	212	216	151	151	213	221	116	120	220	220	198	198	169	173	251	255
511	IAC	166	166	276	296	240	244	187	191	244	244	148	148	253	253	111	115	181	181	166	174	190	190	212	216	159	159	209	217	116	116	220	220	198	198	169	173	251	255
512	IAC	158	162	276	284	244	244	183	187	244	252	148	148	241	253	99	115	177	185	166	174	190	190	208	220	151	151	213	225	108	120	220	220	198	198	169	169	251	255
513	IAC	146	150	284	288	244	244	187	191	244	244	148	148	241	0	87	99	181	185	166	166	190	238	216	220	155	159	213	213	120	120	220	220	198	198	169	173	255	259
514	IAC	166	166	272	296	244	244	187	195	240	244	148	148	241	253	87	99	177	181	166	166	190	190	216	220	151	151	209	233	116	116	220	224	154	198	169	169	251	255
515	IAC	150	150	284	288	244	244	183	187	244	252	148	152	241	245	99	123	177	177	166	174	190	190	216	220	151	155	201	209	116	116	220	220	198	198	169	173	251	255
516	IAC	150	166	292	296	244	244	187	191	240	244	148	148	253	253	87	115	181	181	166	166	234	238	208	212	159	159	209	229	116	120	220	224	154	198	169	169	251	255
520	IAC	162	170	288	292	240	244	187	191	240	264	148	148	217	241	91	127	177	185	174	174	234	246	216	224	151	151	213	213	108	116	220	224	194	198	169	169	255	255
521	IAC	150	158	272	288	244	248	191	195	244	244	148	148	217	241	87	99	181	185	166	174	190	254	220	220	151	159	213	217	116	120	220	220	150	154	173	173	251	255
522	IAC	162	166	272	292	240	244	179	195	248	248	148	148	237	241	99	99	181	181	166	166	190	242	216	220	155	159	209	217	108	120	220	224	154	198	169	173	255	255
523	IAC	154	170	268	288	244	244	183	187	244	248	148	148	217	241	99	111	181	181	166	166	190	238	212	216	151	151	213	217	108	116	220	220	154	198	169	169	251	255
524	IAC	162	162	264	288	240	244	187	191	244	252	148	148	241	245	99	99	177	181	166	178	190	230	216	216	159	163	209	221	116	120	220	220	150	154	169	173	247	251
525	IAC	162	162	280	292	244	264	191	195	244	256	148	152	241	245	99	127	181	181	166	166	190	238	216	224	151	163	209	229	116	120	220	220	190	202	169	169	251	255
526	IAC	150	150	272	288	244	244	187	187	240	244	148	148	241	241	99	115	177	177	166	174	190	238	212	212	151	159	209	229	116	116	220	220	198	198	169	173	251	255
527	IAC	162	166	276	288	244	248	187	187	244	252	148	148	237	241	99	115	177	181	166	166	234	234	216	220	151	151	217	217	108	120	220	220	150	154	169	169	255	255
528	IAC	162	174	292	296	244	244	175	183	252	252	148	148	241	241	99	107	181	181	166	166	190	190	220	224	155	155	205	209	108	120	220	224	198	202	169	169	251	255
529	IAC	166	170	288	292	244	244	191	191	244	256	148	152	241	245	119	127	181	181	166	166	190	190	216	220	159	159	209	209	108	120	220	220	198	202	169	173	251	255
530	IAC	150	166	268	288	244	244	187	187	256	256	148	148	241	241	87	119	181	181	166	166	190	230	212	220	151	159	205	209	108	116	220	220	198	198	169	173	255	255
531	IAC	162	162	268	268	244	244	175	187	244	252	144	152	217	249	111	119	177	181	166	166	190	234	216	220	125	151	205	209	116	116	220	220	198	198	169	169	251	255
532	IAC	162	162	268	276	264	268	187	191	244	256	148	148	241	241	99	99	177	181	166	174	190	246	220	224	155	159	209	225	116	116	220	220	198	198	173	173	255	255
533	IAC	150	162	272	288	240	244	187	191	244	244	144	148	237	245	87	99	177	181	166	166	190	242	208	220	151	151	213	213	116	116	220	220	198	198	169	169	251	255
534	IAC	162	170	0	0	240	244	183	191	248	252	144	148	241	245	0	0	177	181	0	0	190	190	0	0	151	151	0	0	116	120	220	220	154	154	169	173	0	0
535	IAC	174	174	272	292	240	244	187	191	244	256	144	144	241	245	111	123	177	181	174	174	190	230	216	224	129	155	205	209	116	120	220	220	198	198	173	173	251	255
536	IAC	154	162	268	296	244	244	187	191	244	256	148	148	217	249	87	99	177	181	166	166	190	242	212	224	159	159	209	221	108	116	220	220	154	198	169	169	251	255
537	IAC	162	162	272	288	244	244	175	187	244	244	148	148	241	257	99	99	181	185	166	166	190	190	216	220	163	163	217	225	116	120	220	224	198	198	169	173	255	255
538	IAC	162	166	276	292	244	244	183	187	244	256	148	148	217	245	99	99	181	185	166	178	190	234	216	220	155	159	209	229	108	116	224	224	150	154	169	173	255	255
539	IAC	162	162	288	288	244	244	175	183	244	244	148	148	245	253	95	115	181	181	166	174	190	234	204	216	151	151	205	209	120	120	220	220	198	198	169	173	251	255
540	IAC	150	166	284	296	244	268	187	187	244	264	148	148	241	241	99	99	177	177	166	166	190	234	212	212	147	151	213	217	116	120	220	220	150	198	173	173	255	255
541	IAC	162	166	284	288	244	244	187	191	244	252	144	148	241	245	119	123	177	177	166	174	190	234	212	220	147	151	209	217	116	120	220	224	154	190	169	169	251	255
542	IAC	150	170	288	288	244	244	179	187	244	244	148	148	233	241	115	119	181	181	166	166	230	238	212	216	155	159	213	229	116	116	220	220	198	202	169	173	251	255
543	IAC	150	162	288	288	240	244	175	183	244	256	148	148	241	253	99	99	177	181	166	174	190	226	216	216	151	155	205	209	120	120	220	224	198	198	169	169	251	255
544	IAC	150	162	292	292	240	268	187	187	244	244	148	148	217	245	99	99	177	181	166	166	190	242	216	220	151	151	221	229	116	120	220	220	198	198	169	169	251	255
545	IAC	146	150	288	292	244	264	183	187	244	256	148	148	241	241	99	99	177	181	166	166	190	230	212	216	159	159	209	229	116	120	220	220	150	198	169	173	255	255
115	RIG	162	166	268	268	256	256	171	171	232	232	152	156	229	229	103	103	0	0	158	158	234	242	204	204	155	155	233	233	120	120	220	220	146	150	165	165	247	259
116	RIG	166	170	268	292	256	260	167	171	236	292	148	164	217	241	103	103	173	173	170	178	190	234	204	204	151	155	213	213	120	120	220	220	146	146	165	165	259	259
117	RIG	166	170	260	268	252	260	171	171	232	236	152	160	217	229	107	107	0	0	158	170	226	234	208	212	155	155	213	233	116	116	220	220	146	146	165	165	247	259
118	RIG	166	182	268	268	252	264	171	171	232	288	152	152	217	217	87	87	201	201	158	158	234	234	204	208	147	155	225	233	120	128	204	220	146	146	165	165	247	251
206	ISA	150	166	272	272	268	268	175	179	244	296	144	168	237	253	99	103	205	209	158	174	190	190	204	212	141	159	213	229	116	124	220	224	146	150	165	173	247	251
207	ISA	166	170	272	272	244	244	167	167	292	292	164	168	241	249	99	99	205	205	158	174	190	226	208	212	141	147	213	229	124	124	220	220	150	150	173	173	247	247
208	ISA	166	170	268	272	244	268	175	175	244	296	144	152	237	237	99	99	0	0	0	0	186	226	0	0	141	141	213	229	116	124	220	220	150	150	173	173	247	247
209	ISA	166	166	272	272	268	268	167	179	296	296	160	164	241	253	103	119	177	193	158	174	226	238	180	200	141	141	209	213	116	124	220	220	150	150	173	173	247	247
210	ISA	150	150	272	276	268	272	175	175	244	244	160	168	237	253	99	119	205	205	158	174	190	226	208	208	163	163	213	233	120	124	220	220	150	150	165	165	247	247
211	ISA	150	170	268	272	244	272	175	179	244	244	144	160	237	237	99	123	205	205	174	174	190	226	208	208	141	159	213	213	116	124	220	220	150	150	165	173	247	251
212	ISA	166	170	272	272	268	268	175	179	244	296	144	152	237	253	99	99	205	205	158	174	226	226	208	220	141	147	213	213	120	124	220	220	150	150	165	169	247	247
213	ISA	150	166	272	272	268	268	179	187	244	300	152	152	237	253	99	123	181	201	174	174	190	226	204	212	147	147	225	229	120	124	220	220	150	150	173	173	247	251
214	ISA	166	166	272	272	244	272	167	179	244	248	144	160	253	253	99	119	177	205	174	174	226	238	212	216	141	163	213	217	120	120	220	224	150	150	165	173	247	247
215	ISA	150	166	268	276	268	268	167	179	244	296	152	164	249	253	99	107	177	205	174	174	190	226	180	208	141	163	213	229	116	120	220	220	150	150	173	173	247	247
216	ISA	166	166	272	276	268	272	167	179	244	248	140	152	241	253	99	99	205	209	174	174	190	190	208	212	141	155	213	213	116	124	220	220	150	150	173	173	247	251
217	ISA	170	170	272	272	244	268	175	187	236	236	152	168	241	253	103	103	173	177	174	174	226	226	208	212	147	147	213	213	124	124	220	220	146	150	165	173	247	247
218	ISA	150	170	272	272	244	244	179	179	248	248	152	164	253	253	99	119	205	205	158	158	226	226	212	212	155	163	213	229	124	124	220	220	150	150	173	173	247	247
219	ISA	150	166	256	272	268	268	175	187	236	244	152	168	253	253	99	107	189	205	174	174	190	226	208	212	147	159	213	229	120	124	220	220	150	150	165	165	247	247
220	ISA	166	170	272	272	244	268	167	167	244	296	144	152	249	253	99	119	205	205	158	174	190	190	180	212	141	147	213	213	116	124	220	224	146	150	173	173	247	247
221	ISA	166	166	272	272	268	268	175	179	236	296	152	152	237	253	99	99	177	193	158	174	190	190	180	212	147	163	213	213	120	120	220	220	146	150	173	173	247	251
222	ISA	150	166	272	272	244	244	175	175	240	244	144	160	249	253	99	99	205	205	174	174	190	226	208	212	141	163	213	229	116	124	220	220	150	150	173	173	247	251
223	ISA	166	166	272	272	264	268	183	187	240	240	152	168	237	253	99	119	205	205	158	174	226	226	208	212	141	163	213	213	120	120	220	220	150	150	165	165	247	251
224	ISA	150	166	272	276	264	268	179	187	244	244	160	168	237	253	99	103	205	205	158	158	190	190	208	208	141	163	213	213	116	120	220	220	150	150	173	173	247	247
225	ISA	166	170	268	272	268	268	175	179	236	244	152	168	253	253	103	103	205	205	174	174	190	190	184	188	155	163	0	0	116	120	220	220	150	150	173	173	247	247
187	IBU	190	190	244	248	272	272	171	171	236	244	152	152	237	241	103	103	177	201	174	174	222	222	180	184	163	163	225	225	116	116	220	220	214	214	173	173	247	247
188	IBU	174	194	260	276	272	272	171	175	236	236	144	156	241	241	111	119	201	201	174	174	222	222	184	188	159	167	229	229	116	116	220	220	146	146	165	173	247	247
189	IBU	170	170	240	248	272	272	171	175	236	236	152	156	241	241	103	107	177	201	174	174	222	222	180	188	159	167	225	229	116	116	220	220	146	214	165	173	247	247
190	IBU	170	174	244	248	272	272	171	171	236	244	152	152	241	245	103	111	177	201	174	174	222	222	180	184	117	163	225	229	116	116	220	220	146	214	169	173	247	247
191	IBU	190	194	244	248	272	272	171	171	236	236	152	152	241	241	111	119	177	177	174	174	222	238	184	184	163	167	225	229	116	120	220	220	146	214	173	173	247	247
192	IBU	170	194	248	260	272	272	171	171	236	236	156	156	237	241	107	111	201	201	174	174	222	222	184	208	167	167	229	229	116	116	220	220	146	214	165	169	247	247
193	IBU	170	194	248	276	272	272	171	171	236	236	152	152	237	241	111	119	177	177	174	174	218	222	184	184	159	163	225	229	116	116	220	220	146	146	0	0	247	247
194	IBU	174	194	244	260	272	272	171	171	236	244	144	156	237	241	111	119	177	177	158	174	238	238	180	208	159	163	225	229	116	116	220	220	146	214	165	173	247	247
195	IBU	174	194	244	276	272	272	167	171	236	244	156	156	241	241	103	119	177	177	174	174	222	238	188	208	159	163	225	229	116	116	220	220	146	214	165	165	247	247
196	IBU	170	170	260	276	272	272	167	167	236	244	152	152	237	241	103	107	177	201	174	174	218	218	184	184	163	163	229	229	116	116	220	220	146	214	165	173	247	247
197	IBU	194	198	240	244	272	272	167	171	236	244	152	156	241	241	107	111	177	201	174	174	218	222	184	184	163	163	225	225	116	116	220	220	146	146	165	165	247	255
198	IBU	170	170	240	248	268	268	171	171	236	244	152	156	237	241	107	123	201	201	174	174	222	222	184	184	163	167	225	229	116	116	220	220	218	218	165	165	247	255
199	IBU	174	194	260	260	268	272	171	171	236	244	152	156	241	241	111	119	177	177	174	174	222	238	184	184	163	163	225	229	116	116	220	220	146	146	165	173	247	247
200	IBU	170	194	248	248	272	272	171	171	236	244	152	152	241	241	119	123	177	201	174	174	222	230	184	188	163	167	225	225	116	120	220	220	146	146	173	173	247	247
201	IBU	170	174	240	260	272	272	171	171	236	244	152	156	241	241	111	111	177	177	174	174	218	218	184	208	163	163	225	229	116	116	220	220	146	214	173	173	247	247
202	IBU	170	174	248	248	272	272	167	171	236	244	152	156	241	241	103	111	201	201	174	174	222	230	188	208	163	167	225	225	116	116	220	220	214	218	169	173	247	247
203	IBU	174	194	244	248	268	272	171	171	236	236	156	156	237	241	103	107	177	177	174	174	218	222	180	184	163	163	0	0	116	116	220	220	146	214	165	169	247	247
204	IBU	174	174	248	248	268	272	167	171	236	240	152	156	237	237	103	115	177	177	174	174	222	222	180	188	163	167	213	225	116	116	220	220	146	218	169	173	247	247
205	IBU	174	194	244	260	272	272	167	171	236	244	152	156	241	241	103	119	177	177	174	174	218	230	180	188	163	167	213	225	116	116	220	220	146	146	165	173	247	247
95	IES	170	174	272	272	268	268	179	187	240	244	136	168	237	253	99	107	185	193	158	158	190	226	208	216	159	159	205	221	116	116	220	220	146	150	173	173	247	251
96	IES	0	0	0	0	0	0	0	0	248	252	0	0	0	0	99	131	177	177	158	174	226	226	208	212	155	155	217	221	116	124	220	220	146	150	165	165	247	251
97	IES	166	170	256	272	268	272	167	179	244	244	136	144	237	241	99	99	177	193	174	174	190	230	216	216	141	155	225	225	116	120	0	0	146	150	0	0	0	0
98	IES	170	174	272	272	268	268	179	179	244	244	136	144	237	237	99	99	177	181	158	174	190	242	188	212	155	159	213	221	116	116	220	220	146	150	165	173	247	247
99	IES	150	170	260	272	268	268	167	179	0	0	136	136	237	237	99	99	177	201	174	174	190	226	212	216	155	155	217	221	116	124	220	220	146	150	173	173	247	251
100	IES	170	174	272	276	268	268	167	171	244	244	144	164	237	237	99	131	173	177	158	174	226	230	212	212	159	159	213	221	116	116	220	224	146	150	165	169	247	247
101	IES	174	174	280	280	268	268	171	175	244	244	156	168	237	237	115	115	189	193	174	174	190	226	212	216	141	159	217	221	116	124	220	220	146	146	165	173	247	247
102	IES	150	170	268	272	264	268	167	179	240	244	144	148	237	253	99	119	177	189	174	174	226	234	188	212	159	159	221	221	116	116	220	220	146	146	165	173	247	251
103	IES	170	174	260	272	268	268	167	167	236	244	136	136	245	253	99	107	177	189	174	174	226	234	192	212	159	159	221	221	116	116	220	220	146	150	173	173	247	247
104	IES	166	174	272	272	256	272	175	175	236	244	136	164	237	241	99	99	193	193	174	174	222	230	188	220	151	159	213	221	116	120	220	224	146	150	165	165	247	247
105	IES	170	174	268	272	268	268	175	179	244	244	144	144	237	253	99	119	177	193	174	174	190	230	212	216	141	159	213	229	116	120	220	220	146	150	165	173	247	247
106	IES	150	174	272	272	268	272	175	179	240	244	136	144	237	257	99	119	173	193	158	158	226	226	212	212	159	159	221	225	116	124	220	220	146	150	165	173	247	247
107	IES	170	170	272	272	268	268	175	179	244	244	144	156	237	253	99	99	177	193	174	174	190	226	188	208	141	155	221	221	116	124	220	224	146	150	165	173	247	247
108	IES	166	170	268	272	268	268	163	175	244	244	144	168	237	253	99	99	177	177	174	174	190	230	212	212	155	155	217	221	116	116	220	220	146	146	165	173	247	247
109	IES	150	170	272	272	268	268	179	187	244	244	164	164	237	253	99	99	177	193	158	174	222	230	192	220	155	159	221	221	116	116	220	220	146	146	173	173	247	247
110	IES	170	170	256	272	268	268	167	179	244	244	144	164	237	253	99	99	177	193	174	174	222	230	184	212	159	159	213	221	116	116	220	220	150	150	165	165	247	247
111	IES	170	170	260	272	268	272	167	175	240	244	144	168	241	253	119	119	177	193	158	174	190	226	208	216	155	159	221	221	116	120	220	220	146	146	173	173	247	247
112	IES	170	170	268	272	268	268	167	179	240	244	144	144	237	257	99	123	177	181	158	174	226	230	212	216	141	151	217	225	116	116	220	220	146	150	0	0	247	247
113	IES	166	170	272	272	268	268	175	179	244	244	144	148	237	237	99	119	177	193	174	174	190	190	192	192	141	159	221	221	116	116	220	220	146	146	165	169	247	247
114	IES	150	170	260	272	268	268	167	171	240	244	144	148	237	253	99	99	177	193	174	174	190	234	188	208	159	159	221	221	116	120	220	220	146	146	165	173	247	247
307	MON	170	170	284	284	252	264	171	171	228	228	148	148	221	233	115	119	181	201	0	0	214	230	192	216	147	163	209	209	116	132	204	204	146	222	165	165	247	255
308	MON	162	190	284	284	264	264	167	171	224	256	152	152	233	233	111	111	185	205	158	158	230	250	200	216	155	155	205	205	120	132	220	220	174	214	165	173	251	255
309	MON	170	170	280	280	248	280	175	175	260	260	148	160	225	245	95	139	181	185	0	0	210	250	208	216	133	151	209	217	116	128	204	220	174	222	173	173	263	263
310	MON	174	174	284	296	256	256	163	163	264	268	152	156	233	249	127	139	181	197	0	0	214	222	204	216	141	159	217	217	116	132	200	200	210	210	173	173	251	259
311	MON	162	170	288	288	248	256	179	183	232	260	152	160	225	249	71	71	181	197	0	0	226	230	200	200	133	167	209	229	116	116	204	204	146	222	169	173	255	263
312	MON	174	202	280	296	256	256	163	179	260	268	144	152	221	245	139	139	181	201	0	0	242	250	200	216	151	159	217	229	120	124	204	220	146	238	165	173	251	255
313	MON	162	170	260	292	244	244	163	163	236	268	152	156	221	245	95	95	181	197	0	0	214	250	196	204	155	159	217	217	132	132	204	216	146	222	165	173	255	259
314	MON	166	202	280	284	256	256	163	175	228	256	148	152	221	233	91	91	173	181	166	166	222	230	196	216	159	159	205	225	124	132	216	220	146	238	173	173	251	255
315	MON	158	202	264	264	248	264	163	163	264	264	160	168	229	249	119	139	181	189	166	166	226	242	196	200	151	163	205	209	120	120	220	220	218	226	165	169	255	255
316	MON	162	166	272	308	248	264	163	175	260	260	144	152	233	249	139	139	185	201	166	166	250	250	216	216	163	163	217	229	120	132	204	220	174	198	169	173	251	255
317	MON	158	170	272	292	244	252	175	175	260	280	160	160	233	249	115	115	181	197	0	0	218	229	196	216	151	163	205	209	120	124	204	204	174	182	165	169	259	263
318	MON	174	186	264	292	244	256	175	183	228	264	148	156	217	229	119	119	181	185	174	174	222	226	204	216	159	167	205	245	120	120	204	220	214	226	165	173	251	255
319	MON	202	202	280	280	244	244	163	171	264	264	164	164	217	249	143	143	173	185	0	0	210	254	196	200	159	163	205	205	120	128	220	220	174	210	173	173	255	259
320	MON	162	170	268	280	248	252	171	171	248	264	148	152	233	245	111	127	185	185	0	0	222	222	196	216	167	167	225	225	116	124	216	220	214	218	169	169	247	263
321	MON	158	166	296	296	244	252	171	175	228	228	152	160	221	249	131	131	181	197	166	166	222	246	200	220	137	167	205	205	120	120	220	220	222	230	169	173	255	255
323	MON	166	166	284	288	252	252	167	171	224	264	152	152	237	249	115	139	181	197	0	0	230	250	200	208	159	167	217	241	116	116	204	204	146	222	165	173	251	263
324	MON	166	170	264	292	244	272	163	171	260	288	144	148	225	245	115	119	181	197	0	0	214	230	212	216	147	151	217	229	120	120	204	220	226	226	165	165	255	255
325	MON	166	170	264	280	244	264	163	179	260	288	152	164	221	221	131	135	185	197	166	174	210	242	208	216	155	163	205	209	124	132	220	220	198	214	165	169	247	255
326	MON	158	170	260	296	252	256	163	163	260	268	148	160	221	249	131	131	181	189	0	0	210	222	200	212	159	167	205	221	120	124	204	220	198	226	165	165	259	259
327	MON	166	170	284	284	256	256	171	171	260	260	148	164	221	249	119	119	181	185	166	166	214	238	216	216	159	163	209	209	120	120	204	204	146	174	169	169	251	255
328	MON	158	198	292	300	244	252	163	163	236	268	156	176	221	233	119	119	177	201	0	0	229	238	200	212	155	159	205	209	116	132	204	220	146	214	165	173	251	251
329	MON	158	158	260	308	244	252	163	175	260	268	148	148	233	233	95	95	181	189	0	0	210	238	200	216	141	163	205	245	132	132	204	204	146	198	165	173	255	259
330	MON	162	174	264	296	244	256	171	175	228	264	148	152	233	249	111	119	181	217	166	166	242	242	200	212	159	167	209	229	116	120	204	220	218	234	169	169	255	255
331	MON	158	166	292	300	244	252	171	175	260	264	144	152	233	233	71	71	189	201	0	0	230	250	196	208	151	159	205	221	124	132	200	204	146	238	165	169	251	255
332	MON	174	198	276	300	252	256	163	179	264	284	148	152	221	249	115	115	177	181	166	166	222	222	208	216	151	159	209	229	124	132	204	220	226	226	173	173	251	259
333	MON	162	202	272	284	248	256	163	171	228	268	144	148	225	233	115	115	181	201	158	158	218	250	200	212	159	163	217	225	116	132	220	220	198	214	165	169	255	263
354	SGU	142	162	300	312	260	264	179	179	256	288	136	160	237	249	119	123	209	229	154	154	206	214	204	212	141	155	217	225	116	120	192	192	150	230	165	173	247	247
355	SGU	142	178	260	312	244	260	171	179	252	260	136	144	237	237	119	119	205	225	154	154	250	250	208	208	141	151	221	225	116	124	204	204	150	154	165	165	247	251
356	SGU	178	178	268	312	260	268	171	171	228	228	136	148	233	237	111	115	209	217	154	154	238	250	208	212	147	159	205	217	116	132	220	220	150	182	169	173	247	251
357	SGU	166	170	264	288	260	260	171	171	268	268	136	136	237	245	111	123	185	225	154	154	214	234	200	216	155	171	225	225	116	116	204	204	154	226	165	165	251	255
358	SGU	142	166	284	304	264	268	163	171	228	256	136	136	225	237	115	127	177	225	154	154	238	250	204	208	125	151	225	225	124	124	192	204	150	150	173	173	247	255
359	SGU	142	162	248	248	244	260	163	171	260	260	136	156	237	245	111	123	185	209	154	154	206	234	200	200	159	159	205	217	116	124	204	220	150	154	165	173	247	251
360	SGU	162	174	252	260	260	268	171	171	252	252	144	148	237	249	123	127	197	209	154	154	206	206	208	212	141	155	205	213	116	116	204	220	150	154	165	173	247	255
361	SGU	166	170	252	296	260	268	163	171	236	256	136	156	241	249	115	115	209	217	154	154	238	258	212	212	141	151	217	217	116	116	192	204	154	230	165	173	247	255
362	SGU	166	166	300	308	248	260	163	179	252	252	136	168	245	249	115	123	209	209	154	154	234	238	200	208	129	141	213	217	116	124	192	204	230	230	165	165	247	255
363	SGU	162	178	248	284	248	260	163	171	256	260	136	148	225	245	123	123	181	197	154	154	234	238	204	208	141	159	225	225	116	124	204	220	182	182	165	173	247	255
364	SGU	166	186	240	256	248	264	163	171	268	268	136	148	237	245	111	111	177	225	154	154	238	242	200	220	141	147	217	217	116	116	204	220	154	182	165	165	247	255
365	SGU	166	166	288	308	252	260	171	179	228	252	136	144	237	245	119	123	205	217	154	154	206	242	200	220	125	151	217	217	124	124	192	204	154	154	173	173	251	255
366	SGU	162	166	296	312	252	260	163	171	252	288	136	160	233	237	87	115	181	209	0	0	234	258	208	212	141	141	205	217	116	124	204	204	154	230	165	173	247	251
367	SGU	170	174	240	284	244	248	163	179	256	276	136	136	233	237	107	123	209	225	154	154	214	238	200	220	141	159	217	217	116	116	192	220	154	154	165	169	247	255
368	SGU	166	186	244	252	260	268	163	179	256	256	136	136	237	237	123	135	209	221	154	154	218	258	200	200	141	159	217	217	116	124	192	192	154	154	165	165	255	255
369	SGU	166	178	256	312	244	268	179	179	248	252	136	136	249	249	123	127	177	205	154	154	250	254	208	220	125	141	217	217	116	116	192	192	154	230	173	173	247	247
370	SGU	166	190	260	312	256	268	163	163	236	252	148	160	241	245	115	123	177	221	154	154	238	238	200	200	141	159	205	217	116	132	204	204	154	182	165	173	247	251
371	SGU	162	170	304	308	248	268	163	163	228	256	136	160	245	245	87	111	209	209	154	154	218	246	204	208	159	159	225	225	116	116	192	220	182	186	165	173	247	247
876	BET	166	166	280	280	268	268	175	175	244	244	144	160	253	253	127	127	177	177	174	174	234	238	216	216	155	155	221	221	116	116	220	220	150	150	173	173	247	247
877	BET	166	166	280	280	268	268	175	175	244	244	160	160	253	253	127	127	177	177	174	174	234	234	212	216	155	159	221	221	116	116	220	220	150	150	173	173	247	247
878	BET	150	166	280	280	268	268	175	175	244	244	160	160	253	253	127	127	177	177	174	174	234	234	216	216	155	155	221	221	116	124	220	220	150	150	173	173	247	247
879	BET	150	166	272	280	268	268	175	175	244	244	160	164	241	253	103	127	177	177	174	174	234	234	216	216	155	159	221	221	116	116	220	220	150	150	173	173	247	247
880	BET	150	166	280	280	268	268	175	175	244	244	160	160	241	253	103	127	177	177	174	174	234	234	216	216	155	159	221	221	116	124	220	220	150	150	173	173	247	247
881	BET	150	166	272	280	268	268	175	175	244	244	160	160	253	253	127	127	177	177	174	174	238	238	212	216	155	159	221	221	116	116	220	220	150	150	173	173	247	247
882	BET	166	166	280	280	268	268	175	175	244	244	160	164	241	241	127	127	177	177	174	174	238	238	216	216	159	159	221	221	116	116	220	220	150	150	173	173	247	247
883	BET	150	166	280	280	268	268	175	175	244	244	160	160	241	253	103	127	177	177	174	174	234	238	212	216	155	159	221	221	116	116	220	220	150	150	173	173	247	247
884	BET	150	150	280	280	268	268	175	175	244	244	164	164	241	253	127	127	177	177	174	174	234	234	212	216	159	159	221	221	116	116	220	220	150	150	173	173	247	247
885	BET	150	166	272	280	268	268	175	175	244	244	164	164	241	253	127	127	177	177	174	174	234	234	212	216	159	159	221	221	116	116	220	220	150	150	173	173	247	247
886	BET	166	166	280	280	268	268	175	175	244	244	160	160	241	253	127	127	177	177	174	174	234	238	212	216	155	159	221	221	116	116	220	220	150	150	173	173	247	247
887	BET	150	150	280	280	268	268	175	175	244	244	160	160	241	253	103	127	177	177	174	174	234	234	212	216	155	159	221	221	116	116	220	220	150	150	173	173	247	247
888	BET	150	150	280	280	268	268	175	175	244	244	160	160	241	253	103	127	177	177	174	174	238	238	216	216	155	159	221	221	116	116	220	220	150	150	173	173	247	247
890	BET	150	150	272	280	268	268	175	175	244	244	160	164	241	253	127	127	177	177	174	174	234	234	212	216	155	159	221	221	116	116	220	220	150	150	173	173	247	247
891	BET	150	166	272	272	268	268	175	175	244	244	160	160	253	253	103	127	177	177	174	174	234	238	216	216	159	159	221	221	116	116	220	220	150	150	173	173	247	247
892	BET	150	166	280	280	268	268	175	175	244	244	160	160	253	253	127	127	177	177	174	174	234	234	216	216	155	159	221	221	116	116	220	220	150	150	173	173	247	247
893	BET	150	166	280	280	268	268	175	175	244	244	160	160	241	241	127	127	177	177	174	174	234	234	216	216	155	159	221	221	116	116	220	220	150	150	173	173	247	247
894	BET	150	166	272	280	268	268	175	175	244	244	160	160	241	253	127	127	177	177	174	174	234	238	212	216	155	159	221	221	116	116	220	220	150	150	173	173	247	247
895	BET	150	166	272	280	268	268	175	175	244	244	160	164	241	241	127	127	177	177	174	174	234	238	216	216	155	159	221	221	116	116	220	220	150	150	173	173	247	247
896	BET	150	150	280	280	268	268	175	175	244	244	160	164	253	253	103	127	177	177	174	174	234	238	216	216	159	159	221	221	116	116	220	220	150	150	173	173	247	247
897	BET	150	166	280	280	268	268	175	175	244	244	160	164	241	241	127	127	177	177	174	174	234	234	216	216	159	159	221	221	116	116	220	220	150	150	173	173	247	247
898	BET	150	166	280	280	268	268	175	175	244	244	160	160	241	253	127	127	177	177	174	174	238	238	216	216	155	155	221	221	116	124	220	220	150	150	173	173	247	247
899	BET	150	166	280	280	268	268	175	175	244	244	160	164	241	253	127	127	177	177	174	174	234	234	216	216	159	159	221	221	116	116	220	220	150	150	173	173	247	247
900	BET	150	166	280	280	268	268	175	175	244	244	160	164	241	241	127	127	177	177	174	174	234	234	216	216	155	159	221	221	116	116	220	220	150	150	173	173	247	247
901	BET	166	166	280	280	268	268	175	175	244	244	160	164	253	253	127	127	177	177	174	174	234	234	216	216	155	159	221	221	116	124	220	220	150	150	173	173	247	247
902	BET	150	166	280	280	268	268	175	175	244	244	160	160	241	253	127	127	177	177	174	174	234	234	216	216	159	159	221	221	116	116	220	220	150	150	173	173	247	247
903	BET	166	166	280	280	268	268	175	175	244	244	160	160	253	253	103	103	177	177	174	174	234	238	216	216	155	155	221	221	116	116	220	220	150	150	173	173	247	247
904	BET	150	166	272	280	268	268	175	175	244	244	160	164	253	257	127	127	177	177	174	174	234	238	216	216	155	159	221	221	116	116	220	220	150	150	173	173	247	247
905	BET	150	166	280	280	268	268	175	175	244	244	144	164	241	253	127	127	177	177	174	174	234	234	212	216	155	159	221	221	124	124	220	220	150	150	173	173	247	247
906	BET	150	150	272	272	268	268	175	175	244	244	160	160	241	241	127	127	177	177	174	174	238	238	212	216	159	159	221	221	116	124	220	220	150	150	173	173	247	247
907	BET	150	166	272	280	268	268	175	175	244	244	160	164	253	253	127	127	177	177	174	174	234	238	212	216	159	159	221	221	116	124	220	220	150	150	173	173	247	247
827	GLO	150	170	272	280	268	272	167	175	244	244	144	148	233	241	71	127	177	177	170	174	238	250	188	212	159	163	213	221	120	124	220	220	146	190	173	173	247	259
828	GLO	150	150	272	280	268	272	175	175	236	244	160	164	241	241	103	107	177	177	174	174	234	234	208	212	155	163	213	229	124	124	220	220	146	146	173	173	247	247
829	GLO	150	166	280	280	268	268	175	175	244	244	160	164	241	241	99	107	177	177	174	174	234	238	208	212	159	163	213	213	112	120	220	220	146	146	165	173	247	247
830	GLO	150	170	280	280	268	268	175	175	236	244	160	160	241	253	123	127	177	177	174	174	234	238	212	212	163	163	213	221	112	124	220	220	146	146	173	173	247	247
831	GLO	150	150	272	272	268	268	167	175	244	244	160	164	241	253	103	103	177	177	174	174	234	234	192	212	159	163	213	221	116	124	220	220	146	146	165	173	247	247
832	GLO	150	150	272	280	268	268	175	175	236	244	160	160	253	253	99	127	177	177	174	174	234	234	208	208	163	163	213	221	116	124	220	220	146	146	173	173	247	247
833	GLO	150	166	280	280	268	268	175	175	240	244	160	164	253	253	99	99	177	177	174	174	234	238	212	212	163	163	221	221	124	124	220	220	146	150	173	173	247	247
834	GLO	150	166	268	272	268	268	175	175	244	244	160	164	253	253	99	103	177	177	174	174	234	238	212	212	163	163	221	229	112	124	220	220	146	146	173	173	247	247
835	GLO	150	150	272	280	268	268	167	175	244	244	160	164	253	253	103	103	177	177	174	174	234	234	212	212	159	159	213	229	124	124	220	220	146	150	165	165	247	247
836	GLO	150	150	272	272	268	268	175	175	244	244	152	160	241	253	99	99	177	181	174	174	234	234	212	212	163	163	221	221	120	124	220	220	146	150	173	173	247	247
837	GLO	150	166	272	272	268	268	175	175	244	244	152	160	241	253	99	127	177	177	174	174	234	234	212	212	159	159	213	221	120	124	220	220	146	146	173	173	247	247
838	GLO	150	150	272	280	268	268	175	175	244	244	160	164	253	253	99	99	177	177	174	174	234	238	208	212	159	163	213	229	116	124	220	220	150	150	165	173	247	247
839	GLO	150	150	272	272	268	268	175	175	240	244	152	164	241	253	103	103	173	177	174	174	230	238	208	212	155	159	213	221	116	124	220	220	146	146	173	173	247	247
840	GLO	150	150	272	280	260	268	167	175	240	244	152	160	241	253	99	99	177	177	174	174	234	234	204	212	163	163	213	221	116	120	220	220	146	150	173	173	247	247
841	GLO	150	166	272	280	264	268	175	175	236	244	160	164	241	257	99	99	177	177	174	174	230	234	196	208	163	163	221	225	116	120	220	220	146	150	173	173	247	247
842	GLO	150	150	272	280	268	268	175	175	244	244	152	160	241	257	99	107	177	177	174	174	234	234	212	212	155	159	221	221	116	124	220	220	146	146	165	173	247	247
226	OTO	150	178	252	264	244	276	179	179	280	284	140	156	225	237	71	71	181	185	158	158	190	258	180	192	147	163	213	213	116	116	220	224	186	206	169	173	251	251
227	OTO	138	174	252	264	244	268	167	179	244	252	140	144	225	225	71	107	173	177	158	174	238	238	188	204	147	155	213	213	116	116	220	236	146	154	169	173	251	251
228	OTO	150	186	260	268	256	260	167	167	288	300	144	152	237	241	75	107	177	185	158	158	190	254	188	240	141	159	213	213	116	124	224	236	150	186	169	169	247	251
229	OTO	154	174	256	280	248	276	171	175	280	284	144	152	225	241	71	71	181	193	158	174	238	258	188	188	151	151	213	217	116	116	224	228	146	150	169	169	247	251
230	OTO	174	190	260	272	240	272	171	179	244	284	144	144	221	225	71	95	181	189	158	174	190	238	204	208	147	163	221	221	116	120	220	220	146	150	169	169	251	251
231	OTO	166	166	248	248	240	256	171	171	248	280	144	144	225	237	95	115	193	205	158	158	190	246	208	220	141	163	221	221	116	124	224	236	154	206	169	169	251	255
232	OTO	150	194	256	260	244	252	171	175	244	276	144	152	225	237	71	71	185	189	158	158	190	238	196	196	147	163	221	225	116	116	220	224	146	150	169	173	247	251
233	OTO	150	194	268	272	236	276	163	179	252	268	144	152	225	225	71	111	181	185	174	174	190	190	180	212	159	163	225	245	116	116	220	224	150	150	169	169	251	251
234	OTO	166	170	252	264	244	256	167	175	244	304	144	152	221	225	71	95	177	177	150	158	246	246	188	188	147	163	213	217	116	120	220	228	146	154	169	173	247	247
235	OTO	166	178	256	264	244	272	175	179	276	280	152	156	221	225	71	75	185	209	150	150	190	258	188	200	151	155	217	221	116	120	220	228	146	202	169	169	251	251
236	OTO	150	190	252	256	244	268	175	183	244	244	144	152	241	241	71	71	181	205	158	158	190	262	180	208	163	163	217	221	116	116	220	220	150	154	169	169	247	247
237	OTO	170	194	252	260	256	264	171	171	224	244	152	152	225	229	99	131	169	217	158	174	190	190	180	192	147	163	213	225	116	116	224	236	154	154	169	169	247	251
238	OTO	158	178	252	260	236	264	167	175	236	244	152	152	225	225	71	127	177	185	0	0	190	258	180	192	147	163	245	245	116	136	220	228	150	186	169	173	251	251
239	OTO	158	170	260	260	244	244	175	175	276	276	144	152	225	225	71	99	173	197	158	158	190	262	180	192	147	147	213	213	116	124	224	228	150	198	169	169	251	251
240	OTO	174	178	252	260	244	256	159	163	244	280	148	148	217	233	71	71	177	197	158	158	246	258	180	192	167	167	213	221	120	120	220	224	146	198	173	173	247	247
241	OTO	158	178	260	268	272	276	175	179	244	280	140	144	225	241	71	95	177	181	174	174	190	246	188	188	147	151	213	225	116	116	220	220	146	150	161	165	247	251
242	OTO	150	182	256	260	236	248	167	175	280	309	144	152	225	237	119	143	169	173	158	174	190	190	180	180	141	151	217	217	116	124	220	224	150	198	169	173	247	251
243	OTO	150	182	256	260	272	276	175	183	244	276	144	144	233	237	71	127	173	177	158	174	190	190	180	188	147	147	217	245	116	116	220	228	146	206	169	169	247	251
74	SAR	138	150	280	292	236	276	171	179	224	260	144	144	237	241	99	99	177	197	154	162	246	254	204	252	147	151	221	257	120	124	204	220	154	154	161	177	255	255
75	SAR	178	182	256	288	236	256	175	187	240	276	152	156	229	233	115	115	177	193	158	174	238	250	180	208	147	151	249	253	116	124	220	220	198	198	165	177	247	251
76	SAR	150	170	268	292	236	248	167	167	248	276	152	152	229	229	103	103	217	217	158	158	190	258	180	180	159	163	209	225	124	124	204	236	198	206	165	169	247	251
77	SAR	170	178	252	256	248	272	175	179	244	276	144	156	229	237	107	107	197	197	158	158	182	190	180	204	151	155	221	233	116	116	220	236	142	154	165	173	247	247
78	SAR	174	178	260	288	264	272	183	183	244	276	148	156	229	237	115	119	173	177	158	166	190	242	172	192	159	159	221	221	124	124	204	236	198	202	165	177	247	251
79	SAR	150	178	280	292	236	268	175	175	252	252	144	144	221	229	103	103	189	217	158	162	190	190	180	180	151	155	209	209	116	124	224	224	154	154	165	165	247	251
80	SAR	170	182	248	260	236	268	175	183	276	280	152	156	233	241	103	103	201	217	158	158	234	254	180	180	125	147	229	229	120	124	220	220	194	198	161	165	247	251
81	SAR	174	182	256	260	248	248	175	187	276	280	144	156	221	229	103	103	177	197	158	158	190	190	212	216	147	159	221	221	120	124	220	220	146	154	165	169	251	251
82	SAR	170	186	260	284	236	252	175	183	244	260	144	144	229	229	103	103	177	193	158	166	190	258	180	180	147	159	221	221	116	124	220	236	146	202	169	177	247	255
83	SAR	150	162	248	252	256	264	171	175	284	284	144	144	229	229	103	111	177	217	158	162	190	246	180	188	141	151	209	217	116	124	200	220	202	202	165	169	247	255
84	SAR	170	178	264	288	256	276	171	175	276	280	144	156	229	229	127	127	185	201	150	150	190	242	184	200	147	147	225	249	116	124	200	220	154	198	169	177	247	251
85	SAR	138	150	272	276	248	256	183	183	236	276	148	156	225	229	115	115	185	185	158	158	250	262	184	184	147	151	249	249	116	124	220	220	146	154	165	165	255	255
86	SAR	174	178	264	276	260	260	171	171	244	284	144	152	229	241	95	95	189	205	158	158	190	230	188	212	147	151	209	209	116	124	204	236	154	194	169	177	247	255
87	SAR	170	186	260	300	244	264	171	175	236	244	144	144	229	241	71	71	189	201	158	174	190	190	208	212	151	155	225	229	116	116	220	224	154	154	165	165	247	251
88	SAR	182	186	256	292	248	272	171	171	284	284	144	152	229	257	95	95	177	189	158	158	242	254	184	248	141	159	229	253	120	128	220	224	154	206	165	169	247	255
89	SAR	138	186	256	268	236	248	171	179	260	272	144	144	225	229	103	115	201	205	158	158	190	262	180	180	147	159	261	261	120	124	220	220	158	198	177	177	247	251
90	SAR	170	178	240	264	252	284	167	183	236	284	148	148	221	233	71	71	177	185	158	162	190	246	180	192	141	159	221	221	116	124	204	224	202	206	161	165	247	251
91	SAR	170	174	256	256	248	264	167	175	256	260	144	148	229	229	95	95	189	205	158	158	190	190	208	212	147	159	209	225	116	124	200	224	154	194	169	177	247	255
92	SAR	138	166	264	268	248	252	175	175	244	280	144	156	217	233	103	119	173	181	158	162	190	234	176	212	159	163	225	253	116	120	220	220	154	154	161	169	247	247
93	SAR	138	182	260	300	248	256	167	167	276	284	152	152	229	237	71	71	177	201	158	162	182	246	180	180	151	155	0	0	116	120	220	220	198	202	161	169	247	251
94	SAR	138	170	252	276	248	272	171	171	260	272	148	156	229	241	103	103	197	205	158	158	182	190	180	192	151	159	217	217	120	124	200	228	198	202	165	173	247	251
372	BAR	162	166	244	248	244	244	175	183	240	252	140	144	241	253	107	115	177	189	158	158	214	230	184	188	175	183	257	257	120	120	204	236	150	154	165	173	251	255
373	BAR	162	162	252	280	236	236	171	183	240	244	144	144	241	241	71	71	165	165	158	158	234	234	184	212	137	141	253	253	120	124	236	236	154	154	165	173	255	255
374	BAR	158	162	280	280	236	252	171	179	240	244	140	140	237	241	111	111	169	173	158	158	234	246	184	216	141	183	213	217	120	124	204	204	150	154	165	165	255	259
375	BAR	162	162	238	238	236	236	171	171	240	260	144	144	241	241	123	123	165	177	158	158	230	242	184	188	137	137	257	257	120	120	204	204	150	154	165	173	255	259
376	BAR	162	162	280	284	244	244	171	183	244	260	140	140	241	241	119	119	165	165	158	158	230	246	188	204	137	141	205	205	112	112	204	236	150	154	165	173	255	259
377	BAR	162	162	272	280	236	244	179	183	232	236	140	144	237	237	111	111	173	173	158	158	226	230	176	188	141	175	205	253	120	120	204	204	154	154	165	165	251	255
378	BAR	162	162	248	280	244	244	171	183	236	244	140	140	237	237	111	123	177	177	158	158	234	242	184	204	137	175	253	253	120	124	204	212	150	150	165	169	255	255
379	BAR	162	166	248	280	236	252	171	171	236	260	144	144	237	241	115	115	165	165	158	158	250	250	188	188	137	141	213	217	120	120	204	212	150	154	165	165	251	259
380	BAR	158	162	280	284	236	244	171	179	240	264	140	144	237	241	111	119	173	185	158	158	230	250	188	212	137	141	213	213	120	124	204	236	154	154	165	173	255	259
381	BAR	162	162	280	284	236	236	167	171	252	260	140	144	237	241	115	115	173	189	158	158	226	250	184	216	175	183	253	261	120	124	204	236	150	154	165	173	255	255
382	BAR	162	162	244	276	236	244	171	171	260	280	144	144	229	237	71	71	173	177	158	158	234	246	188	216	151	175	205	209	120	120	204	204	150	154	165	173	251	255
383	BAR	158	162	280	284	240	244	171	179	236	272	144	144	237	241	75	107	165	181	158	158	230	246	184	212	137	141	205	213	120	120	212	236	150	150	165	165	251	259
384	BSA	162	162	280	280	236	244	171	183	240	244	140	144	237	241	115	123	165	193	158	158	250	250	184	204	137	141	217	257	120	120	236	236	150	154	173	173	251	255
385	BSA	158	166	256	256	244	256	171	179	240	260	140	144	241	241	111	111	165	189	158	158	218	230	184	188	137	137	213	213	112	112	204	236	150	154	165	165	255	255
386	BSA	162	162	280	280	236	244	171	183	240	260	144	144	241	241	71	143	161	177	158	158	230	250	188	212	133	137	205	213	100	120	204	236	150	190	165	165	255	255
388	BSA	162	162	280	288	236	236	179	183	240	260	140	144	237	241	119	119	165	173	158	158	230	246	184	188	141	151	213	217	120	124	236	236	154	154	169	173	255	255
389	BSA	162	162	244	244	236	244	171	171	240	268	144	148	229	241	71	111	165	165	158	158	234	250	188	216	137	147	209	213	120	124	204	236	154	154	165	165	251	255
390	BSA	162	162	240	244	244	248	171	171	240	272	140	144	229	241	71	71	165	189	158	158	230	246	188	208	137	151	213	213	124	124	204	236	150	154	165	173	255	255
391	BSA	158	162	280	280	244	244	171	179	260	276	144	144	237	241	115	115	165	169	158	158	222	250	188	212	151	151	213	217	120	120	204	236	154	154	169	169	255	255
392	BSA	162	162	276	280	244	248	171	175	240	272	140	144	237	241	119	119	169	189	158	158	234	234	188	216	137	151	253	253	116	120	204	236	150	154	165	165	251	255
393	BSA	158	162	244	248	236	244	171	179	260	276	140	144	229	241	71	111	165	185	158	158	234	246	184	212	151	171	253	253	120	124	212	236	154	154	165	169	255	255
394	BSA	154	162	280	284	244	256	179	179	240	272	140	144	237	241	107	111	165	165	158	158	230	246	184	212	137	137	217	217	124	124	204	236	150	154	165	173	255	255
395	BSA	162	162	280	288	236	244	171	183	240	260	144	144	237	241	71	115	173	177	158	158	234	238	184	188	141	183	253	253	112	124	204	204	150	154	165	165	255	255
396	BSA	162	162	280	280	236	236	179	183	236	236	140	140	237	241	107	115	165	169	158	158	250	250	188	204	151	175	217	217	120	124	204	238	154	154	165	165	255	255
397	BSA	162	162	280	284	244	244	171	179	244	268	140	144	237	241	71	111	165	173	158	158	230	246	188	216	137	151	205	205	120	124	236	236	154	154	165	173	251	255
398	BSA	158	162	244	244	244	244	179	183	252	268	140	144	237	241	71	107	165	165	158	158	234	246	184	188	137	175	213	213	112	120	236	236	150	150	165	165	251	255
399	BSA	162	162	280	280	236	236	183	183	240	240	140	144	229	253	115	123	185	193	158	158	246	250	180	188	137	151	213	213	120	124	236	236	150	154	165	173	255	255
400	BSA	162	162	280	284	236	244	171	183	240	244	144	144	229	237	71	143	165	173	158	158	230	250	184	188	137	147	253	253	112	124	204	212	150	150	165	165	255	255
401	BSA	162	166	248	252	244	244	171	179	240	240	140	140	229	237	111	119	165	189	158	158	234	246	184	208	167	171	253	253	124	124	204	236	154	154	165	173	255	255
402	BSA	162	162	268	284	244	244	179	183	240	240	144	144	237	241	115	123	177	193	158	158	218	234	184	188	137	151	257	257	120	124	204	204	154	154	165	169	251	255
403	BSA	162	162	276	280	236	244	183	183	240	260	144	144	229	241	107	119	165	177	158	158	242	250	180	184	151	175	257	257	124	124	204	204	150	154	173	173	255	255
404	BSA	158	162	280	280	236	240	171	183	252	260	140	140	229	237	71	115	165	165	158	158	218	234	212	216	141	175	217	217	112	120	236	236	154	154	165	165	255	255
165	IPE	162	162	280	284	236	236	179	183	268	272	144	148	241	241	111	111	165	169	158	158	230	242	184	188	137	141	213	213	120	124	232	236	154	154	173	173	251	255
166	IPE	162	162	280	288	244	244	183	183	268	268	140	148	241	241	107	119	165	165	158	158	226	226	188	188	141	141	205	205	120	120	236	236	150	154	165	173	251	251
167	IPE	162	166	280	284	244	244	171	183	268	272	144	148	241	241	115	115	189	189	158	158	222	230	188	188	141	141	205	205	120	128	236	236	154	154	161	173	251	255
168	IPE	162	162	280	288	236	248	175	175	272	276	144	144	241	241	115	115	165	165	158	158	222	238	188	188	137	141	205	205	120	124	236	236	150	154	161	165	251	255
169	IPE	162	162	244	280	244	244	175	175	268	272	144	144	241	245	71	71	165	165	158	158	226	230	184	188	141	141	205	209	120	120	236	236	150	154	173	173	255	255
170	IPE	162	166	276	280	244	244	171	183	260	272	144	144	241	241	71	71	165	165	158	158	230	238	188	188	137	141	213	217	120	120	236	236	150	154	173	173	251	251
171	IPE	162	162	244	280	236	244	171	175	268	272	144	144	237	241	111	111	165	165	158	158	226	238	188	196	141	141	205	209	120	120	204	236	150	154	173	173	251	251
172	IPE	158	162	272	280	244	248	183	183	268	272	140	144	229	241	111	111	165	165	158	158	222	238	188	188	137	141	205	205	120	120	204	236	150	154	161	173	251	255
173	IPE	162	162	248	284	244	248	183	183	268	272	148	148	237	241	71	71	165	165	158	158	230	242	184	184	137	141	205	205	120	120	236	236	150	150	173	173	251	255
174	IPE	158	162	276	280	244	248	171	183	268	272	144	144	241	241	111	111	165	165	158	158	222	222	192	196	137	137	205	205	120	120	236	236	150	150	173	173	251	255
175	IPE	158	162	280	288	244	244	171	175	268	268	140	144	237	241	111	111	165	165	158	158	214	230	188	188	137	141	205	213	120	124	204	236	150	154	173	173	251	255
176	IPE	162	162	276	280	244	248	179	183	268	272	140	144	229	237	71	71	165	165	158	158	222	226	188	188	137	141	205	213	120	124	236	236	150	154	173	173	251	255
177	IPE	162	162	244	280	244	252	171	171	268	272	144	148	241	241	107	111	165	165	158	158	222	234	188	188	141	141	205	209	120	124	236	236	150	154	173	173	251	251
178	IPE	162	166	276	280	240	244	175	183	268	272	144	144	237	241	71	71	165	165	158	158	226	242	188	192	137	141	205	205	120	124	204	236	154	154	173	173	255	255
179	IPE	162	166	280	280	236	244	167	179	268	272	144	144	241	241	71	71	165	165	158	158	226	238	188	188	141	141	205	217	120	120	204	236	150	154	173	173	255	255
180	IPE	166	166	244	276	236	244	175	183	268	272	144	144	241	245	71	71	165	189	158	158	242	242	188	192	137	141	205	213	120	120	236	236	150	154	173	173	251	255
181	IPE	158	166	276	280	236	244	167	183	260	268	144	144	241	241	71	71	165	165	158	158	222	226	188	188	141	141	205	205	120	120	204	236	154	154	173	173	251	255
182	IPE	162	162	272	280	244	244	171	179	268	268	144	144	241	241	111	111	165	189	158	158	214	222	188	192	141	141	205	217	120	120	204	236	154	154	173	173	251	255
183	IPE	162	162	272	280	236	244	175	183	260	272	140	144	241	245	107	107	165	165	158	158	222	230	188	196	137	141	205	213	120	120	204	236	150	150	173	173	251	255
184	IPE	162	162	284	284	236	244	171	183	268	272	144	144	229	245	71	71	165	165	158	158	226	226	188	188	137	141	209	213	116	120	236	236	154	154	173	173	251	255
185	IPE	158	162	244	248	244	244	179	183	268	272	144	144	237	241	71	71	165	165	158	158	234	234	188	188	137	141	205	205	120	120	236	236	150	150	173	173	255	255
186	IPE	162	166	284	284	244	248	175	175	268	268	140	140	241	241	71	71	165	165	158	158	222	230	188	188	137	137	205	205	120	124	236	236	150	154	173	173	251	255
419	IPE	158	162	276	280	244	244	183	183	268	268	140	144	241	245	71	111	165	189	158	158	222	222	188	196	137	141	205	205	120	120	236	236	150	150	173	173	251	255
420	IPE	162	166	280	280	244	244	183	183	276	276	144	144	241	245	71	71	165	165	158	158	226	230	188	188	137	141	209	209	120	120	236	236	154	154	165	173	255	255
421	IPE	162	166	280	280	244	248	183	183	268	272	144	148	241	241	71	111	165	165	158	158	230	230	188	188	141	141	205	217	120	120	204	236	150	154	173	173	251	255
422	IPE	162	166	280	284	244	244	179	183	272	272	140	144	241	241	71	111	165	165	158	158	222	226	184	196	141	141	205	209	120	120	236	236	154	154	165	173	255	255
423	IPE	162	162	272	280	244	248	179	183	272	272	144	144	237	241	71	71	165	165	158	158	230	230	188	188	141	141	209	209	120	124	236	236	150	150	173	173	255	255
424	IPE	166	166	280	280	236	248	179	183	268	268	140	144	237	241	71	71	165	185	158	158	222	242	188	192	137	141	205	217	120	120	236	236	150	154	173	173	255	255
425	IPE	162	162	276	284	244	244	179	183	268	268	144	148	241	241	71	71	165	165	158	158	230	230	188	188	137	141	205	209	120	120	236	236	154	154	173	173	251	255
426	IPE	162	162	244	244	240	244	183	183	272	272	144	144	241	241	71	111	165	165	158	158	222	222	184	196	141	141	205	213	120	120	236	236	154	154	173	173	251	255
427	IPE	158	162	272	276	244	244	179	179	268	272	144	144	237	241	71	111	165	165	158	158	214	222	188	188	137	141	209	217	124	124	204	204	154	154	165	173	251	255
428	IPE	162	166	280	280	244	244	171	183	268	276	144	148	237	241	71	71	165	165	158	158	214	222	188	188	137	141	205	205	120	120	236	236	154	154	165	173	255	255
429	IPE	162	162	284	288	236	244	179	183	268	272	140	140	237	241	71	71	165	189	158	158	222	222	188	188	141	141	213	213	120	120	204	204	150	150	173	173	255	255
430	IPE	162	162	276	280	244	244	179	183	272	272	144	144	241	241	71	71	165	165	158	158	234	242	184	196	141	141	205	205	120	120	236	236	154	154	173	173	251	255
431	IPE	162	162	276	284	244	244	179	183	272	272	144	144	241	241	71	107	165	165	158	158	222	226	188	196	137	137	217	217	120	120	236	236	154	154	173	173	251	255
432	IPE	166	166	244	284	244	244	183	183	268	272	144	144	241	245	71	71	165	165	158	158	226	230	188	188	141	141	213	213	120	124	236	236	150	154	165	173	251	255
433	IPE	158	162	276	280	240	244	175	183	268	272	140	144	241	245	71	71	165	189	158	158	222	230	188	188	137	141	205	209	120	124	204	236	154	154	173	173	251	255
434	IPE	158	162	244	288	244	244	179	183	268	272	144	144	241	241	71	107	165	165	158	158	222	230	188	188	141	141	205	217	120	120	236	236	150	154	173	173	255	255
435	IPE	158	162	276	280	236	236	183	183	272	276	144	144	241	241	71	111	165	165	158	158	222	242	188	196	141	141	213	213	120	120	236	236	150	154	173	173	251	255
436	IPE	162	162	280	288	236	244	175	179	268	272	144	144	241	241	71	107	165	165	158	158	226	226	188	196	137	141	205	213	120	120	236	236	154	154	173	173	255	255
437	IPE	162	162	244	288	236	236	179	183	272	272	140	144	241	241	71	71	165	165	158	158	222	242	188	188	141	147	209	213	120	120	236	236	150	150	173	173	251	255
438	IPE	162	166	244	248	236	244	183	183	272	272	144	144	237	241	71	111	165	165	158	158	226	234	188	196	137	137	209	217	120	120	236	236	150	150	173	173	251	251
439	IPE	162	162	276	280	244	244	183	183	260	272	140	144	237	241	71	107	165	165	158	158	222	226	188	196	141	141	205	209	120	120	196	236	150	150	161	173	251	255
440	IPE	162	162	276	284	244	244	183	183	268	272	140	148	229	241	71	111	165	165	158	158	222	230	188	188	141	141	205	213	120	120	236	236	150	154	173	173	255	255
441	IPE	162	166	280	288	244	244	171	183	272	272	144	144	241	241	71	71	165	165	158	158	226	226	184	192	137	137	205	241	120	120	196	204	150	150	173	173	251	251
442	IPE	166	166	244	280	244	248	175	183	268	272	144	144	241	241	71	71	165	165	158	158	226	230	196	196	137	147	213	217	120	120	196	236	150	154	165	173	251	251
443	IPE	162	162	244	244	244	244	175	183	260	268	140	144	241	241	71	111	165	165	158	158	222	222	188	188	137	141	205	209	120	120	196	236	150	154	161	173	251	255
444	IPE	158	158	244	280	244	244	179	179	272	272	144	148	241	245	71	71	165	165	158	158	218	230	188	188	137	141	205	205	120	124	236	236	154	154	173	173	255	255
445	IPE	162	170	244	288	244	244	171	183	268	272	144	148	237	241	71	115	165	165	158	158	222	222	188	188	141	141	205	205	120	120	236	236	150	154	173	173	251	251
447	IPE	162	162	280	280	244	244	179	183	268	272	140	144	241	241	71	111	165	189	158	158	226	234	192	196	137	141	205	217	120	124	204	236	150	154	173	173	251	255
448	IPE	162	166	280	280	240	244	183	183	272	272	144	144	241	241	71	71	165	189	158	158	226	234	184	188	141	141	213	213	120	124	236	236	150	154	173	173	251	255
449	IPE	162	162	276	284	244	244	175	183	268	272	144	148	241	241	71	71	165	165	158	158	226	226	188	188	141	141	205	205	120	120	236	236	150	154	173	173	251	255
450	IPE	162	166	280	280	244	244	179	183	268	272	144	144	241	241	71	71	165	165	158	158	226	226	188	188	137	141	209	209	120	120	236	236	154	154	173	173	251	255
451	IPE	162	162	244	280	244	252	183	183	268	272	144	144	237	241	71	111	165	165	158	158	226	230	188	196	141	141	205	217	120	120	236	236	154	154	173	173	255	255
452	IPE	162	162	276	284	240	244	175	183	272	276	144	144	241	241	71	71	165	165	158	158	222	226	188	188	137	141	205	209	120	124	236	236	150	154	173	173	251	255
453	IPE	162	162	276	280	244	244	175	183	268	268	144	144	229	241	71	107	165	165	158	158	222	230	188	188	141	141	205	213	120	120	236	236	150	150	173	173	251	251
454	IPE	162	162	276	284	244	248	175	183	268	272	144	144	241	241	71	111	165	165	158	158	230	230	188	188	137	141	205	209	120	120	236	236	154	154	165	173	251	255
455	IPE	162	162	280	280	240	244	167	179	268	272	140	144	241	241	71	71	165	165	158	158	222	226	188	188	141	141	205	209	120	124	236	236	150	150	173	173	251	255
456	IPE	162	162	244	276	236	244	171	183	268	272	144	148	237	241	71	111	165	165	158	158	230	242	184	184	141	141	213	217	120	120	236	236	150	154	165	165	251	255
457	IPE	162	166	244	280	244	252	175	183	268	272	140	144	241	245	71	111	165	165	158	158	226	230	188	196	137	141	205	209	120	120	204	236	150	150	173	173	251	251
458	IPE	162	166	244	276	244	244	179	183	272	272	144	144	241	245	71	71	165	165	0	0	0	0	0	0	141	141	205	213	116	120	236	236	150	154	173	173	251	255
459	IPE	158	162	276	284	244	248	171	183	272	272	144	144	237	237	71	71	165	165	158	158	214	226	188	188	141	141	209	209	120	124	236	236	154	154	173	173	251	251
460	IPE	158	162	244	284	240	244	179	183	268	272	144	144	241	241	71	71	165	165	158	158	222	222	184	188	137	141	205	213	120	124	236	236	150	154	173	173	251	255
461	IPE	162	166	244	276	236	240	175	183	268	268	144	144	241	245	71	71	165	165	158	158	222	226	188	188	141	141	205	205	120	124	236	236	150	154	173	173	251	251
462	IPE	162	162	276	280	244	248	171	183	268	272	144	148	241	245	71	71	165	165	158	158	222	242	188	188	137	141	205	209	120	120	236	236	154	154	161	165	251	255
463	IPE	162	162	280	280	244	248	175	179	268	268	144	144	241	241	71	71	165	165	158	158	218	226	184	188	137	141	205	205	124	124	236	236	150	154	173	173	251	251
464	IPE	162	162	276	280	240	244	175	183	272	272	140	144	241	241	71	111	165	165	158	158	226	238	188	188	137	141	205	209	120	120	204	236	154	154	161	173	251	255
465	IPE	162	162	244	276	236	252	175	183	268	272	140	144	241	241	71	71	165	189	158	158	222	238	188	188	137	141	205	205	120	120	204	236	150	154	173	173	251	255
466	IPE	162	162	276	280	244	244	171	179	272	272	144	144	237	245	71	71	165	165	158	158	222	226	188	188	141	141	205	209	120	120	204	236	150	150	161	173	251	255
119	BBA	162	162	244	280	236	244	179	187	260	260	144	148	237	241	111	111	165	173	158	158	246	246	192	212	137	171	209	213	120	120	204	204	154	154	165	173	255	255
120	BBA	158	162	244	252	236	252	179	179	240	256	140	148	241	253	123	123	169	169	158	158	234	242	188	216	171	175	205	209	100	120	236	236	146	150	173	173	255	255
121	BBA	162	162	244	276	244	244	167	171	260	272	144	152	237	241	119	119	165	173	158	158	246	250	204	212	141	141	213	253	100	120	236	236	154	154	165	173	251	255
122	BBA	162	162	244	276	236	236	171	179	260	272	144	144	229	229	127	127	165	165	154	158	242	250	188	220	137	147	253	253	100	120	204	204	150	154	165	173	255	255
123	BBA	162	166	248	280	236	244	171	179	240	256	144	144	241	241	111	111	165	185	158	158	246	246	212	216	141	141	261	261	120	120	236	236	154	154	165	173	255	255
124	BBA	162	166	244	276	236	236	179	183	240	260	140	148	229	241	111	111	165	165	158	158	242	246	188	196	141	141	257	257	120	120	204	236	150	154	165	173	255	255
125	BPI	162	166	244	248	244	244	175	187	240	260	144	148	229	241	71	71	173	193	158	158	246	250	192	216	137	175	253	253	120	120	204	236	150	150	173	173	251	255
126	BPI	158	162	280	280	244	244	179	179	244	244	144	148	229	237	111	111	165	173	158	158	234	246	188	212	151	151	249	253	120	124	204	236	150	154	165	173	255	255
127	BPI	162	162	244	244	236	244	179	183	240	256	140	144	241	241	107	107	177	181	158	158	230	242	192	216	137	175	205	209	120	120	204	204	150	150	165	165	251	255
128	BPI	158	162	276	280	236	244	175	179	240	260	144	144	241	241	71	71	165	189	158	158	246	246	188	220	137	141	257	257	120	120	204	236	150	154	173	173	255	255
129	BPI	162	162	248	268	236	244	179	183	240	260	144	148	229	241	71	71	173	173	158	158	238	242	188	192	171	175	213	249	120	120	236	236	150	154	173	173	255	255
130	BPI	162	162	276	276	236	244	171	175	240	244	144	148	241	241	71	71	177	181	158	158	242	254	204	204	137	141	209	213	120	120	236	236	150	154	165	165	255	255
131	BPI	162	162	244	280	244	260	183	183	260	260	144	148	229	241	111	111	165	181	158	158	242	246	188	212	141	175	217	253	120	124	236	236	154	154	173	173	251	255
132	BPI	162	162	248	280	244	244	179	179	240	244	144	144	237	241	111	111	165	165	158	158	242	242	188	188	137	151	213	217	120	120	204	236	150	150	165	173	255	255
133	BPI	158	162	280	280	244	252	171	183	240	240	144	148	241	241	115	115	173	177	158	158	230	230	216	216	141	141	213	213	120	124	204	236	150	154	165	173	255	255
134	BPI	162	162	244	276	252	260	183	183	240	260	144	144	237	241	111	111	177	189	158	158	246	246	188	192	141	151	253	253	120	120	236	236	150	154	165	173	247	255
135	BPI	162	162	240	248	236	244	179	187	240	272	144	144	237	241	115	123	165	165	158	158	246	246	184	188	137	141	253	253	120	124	204	236	150	150	165	173	251	255
136	BPI	162	162	240	244	236	236	179	179	260	268	148	152	237	241	111	111	165	165	158	158	242	250	208	208	141	141	205	213	120	120	204	236	150	154	165	173	255	255
137	BPI	162	162	244	248	236	260	171	175	240	260	144	148	229	237	111	111	165	165	158	158	250	250	188	216	141	141	205	253	120	120	204	236	150	154	165	165	251	255
138	BPI	162	162	244	276	236	236	171	175	240	260	144	144	237	241	107	115	165	173	154	158	246	246	188	212	175	179	205	209	120	120	204	204	150	150	165	173	255	255
139	BPI	162	162	248	276	236	244	171	179	240	260	144	148	221	229	71	71	165	165	158	158	242	246	188	188	141	175	213	253	120	120	204	236	154	154	165	173	251	255
140	IAL	158	162	240	244	236	244	171	183	240	256	144	148	237	241	107	111	165	165	158	158	230	230	184	184	151	151	205	205	120	124	236	236	150	150	173	173	251	255
141	IAL	162	162	244	280	236	244	179	183	240	256	140	144	229	241	111	111	165	165	158	158	230	242	184	216	137	171	241	241	120	124	204	236	150	150	165	173	251	255
142	IAL	158	162	268	272	236	236	171	171	260	260	136	144	237	241	111	111	165	189	158	158	230	246	188	188	141	171	213	221	120	120	196	236	150	150	165	165	251	255
143	IAL	162	162	240	244	236	244	183	183	256	260	144	148	229	241	107	107	165	165	158	158	242	246	188	216	151	171	205	205	120	120	204	204	150	150	173	173	251	255
144	IAL	162	162	280	280	244	244	171	183	260	260	144	148	229	241	107	115	165	165	158	158	246	246	184	188	137	171	213	213	124	124	236	236	150	150	165	173	251	255
145	IAL	162	162	280	280	236	236	171	183	260	264	144	144	241	241	111	111	165	165	158	158	226	226	188	188	151	171	213	213	120	120	204	236	150	150	173	173	251	255
146	IAL	162	162	244	280	240	244	179	183	240	264	144	148	229	241	111	119	165	165	158	158	226	246	188	188	137	151	213	213	120	124	236	236	150	150	173	173	251	255
147	IAL	162	162	280	280	244	244	179	183	256	260	144	144	229	237	107	107	165	189	158	158	230	241	184	188	151	155	213	213	120	120	236	236	150	154	173	173	251	255
148	IAL	158	158	244	244	236	244	171	183	260	264	148	152	229	229	111	111	165	165	158	158	230	242	184	184	151	151	205	213	120	120	204	236	150	150	173	173	251	255
149	IAL	162	166	244	244	244	244	167	171	260	260	140	144	229	237	111	115	165	165	158	158	230	246	184	188	137	141	209	213	120	124	232	236	150	150	173	173	255	255
150	IAL	162	162	244	280	236	244	183	183	260	260	144	148	229	229	123	123	165	165	158	158	226	246	216	216	151	171	205	213	120	124	236	236	150	150	165	173	255	255
151	IAL	162	162	244	280	236	244	183	183	260	264	148	148	237	241	107	127	165	165	158	158	230	246	188	192	137	151	205	213	112	124	232	236	150	150	165	173	247	251
152	IAL	158	162	272	280	244	244	179	179	260	260	144	144	229	241	115	115	165	165	158	158	226	226	188	188	151	151	213	213	120	124	204	236	150	150	173	173	251	255
153	IAL	162	162	240	244	244	244	183	183	256	256	140	144	241	241	115	115	165	165	158	158	230	246	188	216	151	167	205	205	120	124	236	236	150	150	165	173	251	255
154	IAL	162	162	240	280	244	244	171	183	260	264	144	148	229	241	127	127	165	165	158	158	242	246	192	216	151	171	205	221	120	124	232	236	154	154	173	173	255	255
155	IAL	158	158	240	244	244	244	183	183	260	264	144	148	241	241	111	127	165	165	158	158	226	230	188	188	137	171	205	213	120	124	236	236	150	150	173	173	251	255
156	IAL	162	162	240	280	236	244	179	183	256	260	144	148	241	241	111	111	165	165	158	158	226	230	184	188	151	171	205	213	112	124	236	236	150	150	173	173	251	255
157	IAL	162	162	244	280	240	244	171	171	260	260	144	148	237	241	111	111	165	165	158	158	226	242	184	192	171	175	209	213	124	124	236	236	150	150	165	165	255	255
158	IAL	158	162	280	280	236	244	171	183	260	264	144	148	229	241	107	111	165	165	158	158	242	242	188	188	137	171	213	213	120	124	236	236	150	150	173	173	251	255
159	IAL	162	162	244	280	244	244	179	183	240	256	136	136	229	245	71	111	165	165	158	158	246	246	188	188	151	171	0	0	120	120	236	236	150	150	173	173	251	255
160	IAL	162	162	280	280	236	236	171	171	260	260	140	144	229	241	111	111	165	165	158	158	226	230	192	216	137	141	213	213	120	120	204	236	150	150	173	173	251	255
161	IAL	162	162	280	280	236	244	171	183	256	260	144	148	241	245	111	111	165	165	158	158	246	246	188	188	137	171	205	213	120	124	204	236	150	150	173	173	251	255
162	IAL	162	166	244	244	236	236	179	179	256	260	144	148	241	241	123	123	165	165	158	158	242	246	184	216	141	155	205	213	120	124	204	236	150	154	173	173	255	255
163	IAL	162	162	280	280	236	244	171	183	256	260	140	148	229	241	107	107	165	165	158	158	226	246	184	212	137	137	205	213	124	124	204	236	150	150	173	173	255	255
164	IAL	162	162	244	276	236	244	171	183	256	260	144	144	229	241	107	127	165	189	158	158	246	246	192	216	171	171	213	213	120	124	196	196	150	150	173	173	255	255
596	IAL	162	162	240	244	244	244	171	179	260	264	140	144	229	241	103	107	165	165	158	158	226	242	188	192	137	171	205	205	120	120	236	236	150	150	165	173	255	255
597	IAL	162	162	244	244	236	244	179	183	240	256	140	144	229	241	111	111	165	165	158	158	230	242	184	216	137	171	241	241	120	124	204	236	150	150	165	173	251	255
598	IAL	158	162	244	244	240	244	183	183	256	256	144	152	241	241	71	111	165	165	158	158	226	246	188	192	137	171	205	213	120	120	204	236	150	150	165	173	251	255
599	IAL	162	166	244	244	240	244	171	183	248	256	144	144	237	241	111	115	165	165	158	158	242	242	188	188	137	151	205	213	120	124	196	236	150	154	165	173	251	255
600	IAL	158	162	240	244	236	244	171	183	260	264	144	148	237	237	119	127	165	165	158	158	242	242	192	216	137	171	213	213	120	124	236	236	150	150	173	173	247	251
601	IAL	158	162	244	244	236	244	171	183	240	256	139	148	229	241	111	115	165	165	158	158	230	246	188	188	151	175	205	205	120	123	204	236	150	150	165	173	251	255
602	IAL	162	162	280	280	236	236	183	183	256	260	144	144	241	241	71	111	165	165	158	158	226	242	188	216	171	171	205	213	120	123	236	236	150	150	173	173	247	255
603	IAL	158	162	280	280	236	244	171	171	256	260	144	148	241	241	111	111	165	165	158	158	242	242	184	184	151	175	205	213	120	124	236	236	150	150	173	173	251	255
604	IAL	162	162	240	240	236	244	171	183	260	260	139	144	229	241	71	127	165	165	158	158	230	246	216	220	137	171	213	213	120	124	236	236	150	150	165	165	251	255
605	IAL	158	162	244	248	244	244	179	183	260	260	144	144	225	237	71	111	165	189	158	158	226	226	188	212	151	175	205	205	120	123	196	236	150	150	165	173	251	255
606	IAL	162	162	244	244	236	244	171	179	240	264	144	144	241	241	111	119	165	165	158	158	226	230	184	188	151	171	205	205	120	123	236	236	150	150	165	173	251	255
607	IAL	162	162	240	240	236	244	183	183	260	260	144	144	229	241	71	111	165	165	158	158	226	246	184	216	151	155	205	209	120	120	236	236	150	154	165	173	251	255
608	IAL	162	162	280	280	236	244	183	183	260	260	144	148	229	237	111	127	165	165	158	158	242	246	188	188	151	171	205	213	120	123	236	236	150	150	165	173	255	255
609	IAL	162	162	244	244	236	236	171	179	260	260	139	148	241	241	111	123	165	165	158	158	242	246	188	216	137	151	205	213	120	120	236	238	150	150	173	173	251	255
610	IAL	162	162	268	280	236	240	183	183	260	264	144	148	233	245	111	111	165	165	158	158	230	242	188	188	151	175	213	213	120	124	236	236	150	150	173	173	255	255
611	IAL	158	162	276	280	236	244	171	183	240	256	144	144	237	241	111	111	165	165	158	158	226	246	184	188	151	151	205	213	123	123	204	236	150	150	173	173	255	255
612	IAL	162	162	240	240	244	244	179	183	260	260	144	148	237	245	107	111	165	165	158	158	230	242	184	188	151	171	205	213	120	120	232	236	150	150	173	173	251	255
613	IAL	162	166	272	280	236	236	179	183	240	260	135	148	229	229	71	71	165	165	158	158	242	242	216	216	171	171	249	249	120	123	236	236	150	150	173	173	255	255
614	IAL	162	162	244	244	236	244	171	179	240	260	139	144	229	237	111	119	165	165	158	158	242	242	188	216	141	171	205	213	120	124	236	236	150	150	165	173	247	255
615	IAL	158	162	244	244	244	244	171	183	260	260	148	148	229	241	71	111	165	165	158	158	230	246	188	192	151	155	205	205	120	120	204	236	150	150	173	173	251	255
616	IAL	158	162	244	244	236	244	171	183	256	260	148	148	229	241	71	71	165	165	158	158	230	242	188	188	151	171	205	213	120	120	196	236	150	150	173	173	251	255
617	IAL	158	158	240	240	236	244	179	183	256	260	144	144	237	241	71	111	165	165	158	158	230	242	188	216	151	171	205	213	112	120	204	232	150	150	173	173	251	255
618	IAL	162	162	240	240	236	236	171	183	260	260	144	148	229	237	111	127	165	165	158	158	226	246	188	216	137	171	205	205	124	124	204	236	150	150	165	165	251	255
619	IAL	162	162	280	280	236	236	171	183	260	264	144	148	229	241	71	107	165	189	158	158	246	246	184	188	137	151	241	241	120	120	232	236	150	150	173	173	255	255
620	IAL	162	162	240	240	240	244	183	183	260	264	148	148	241	241	71	111	165	165	158	158	230	230	184	216	151	171	213	213	120	123	236	236	150	150	173	173	255	255
621	IAL	162	162	280	280	244	244	179	183	256	260	144	148	229	245	71	119	165	165	158	158	226	242	188	188	151	151	213	213	120	123	236	236	150	150	165	173	255	255
622	IAL	162	162	244	244	236	240	179	183	256	260	139	148	237	241	71	111	165	165	158	158	230	242	184	216	151	155	205	213	120	123	204	236	150	150	173	173	255	255
623	IAL	162	162	240	244	244	244	171	183	240	260	144	148	229	241	71	115	165	165	158	158	226	242	184	220	151	171	205	205	120	123	204	236	150	150	165	173	255	255
624	IAL	162	162	276	280	236	244	171	183	256	260	148	152	229	241	71	111	165	165	158	158	226	246	216	220	137	171	213	213	120	124	236	236	150	150	173	173	255	255
625	IAL	162	166	244	244	236	236	171	183	260	260	148	148	229	229	127	127	165	189	158	158	242	242	184	216	137	171	205	213	120	120	236	236	150	150	165	173	255	255
626	IAL	162	162	280	280	240	244	171	183	260	260	148	152	229	241	71	111	165	165	158	158	242	246	188	188	137	155	213	213	120	123	236	236	150	150	165	173	255	255
627	IAL	162	162	244	244	236	244	171	179	260	260	139	144	229	229	107	111	165	165	158	158	242	246	184	188	137	167	205	213	120	123	236	236	150	150	173	173	255	255
628	IAL	162	162	244	244	236	244	171	183	260	264	144	148	229	241	107	111	165	165	158	158	242	242	184	188	151	171	205	217	120	120	204	236	150	150	173	173	251	255
629	IAL	162	162	244	244	236	244	171	171	260	264	135	144	241	241	111	111	165	165	158	158	226	242	188	188	151	171	205	213	120	120	196	236	150	150	173	173	255	255
630	IAL	162	162	244	244	240	244	183	183	256	260	135	144	229	241	71	111	165	165	158	158	242	246	188	188	171	171	213	213	120	120	236	236	150	150	165	173	251	255
631	IAL	162	162	280	280	236	236	179	183	260	264	148	148	237	241	115	127	165	165	158	158	226	246	216	220	155	171	205	213	124	124	236	236	150	150	173	173	251	255
632	IAL	158	162	244	244	236	244	171	183	260	264	144	144	241	241	111	111	165	165	158	158	226	242	188	188	151	179	213	213	120	120	236	236	150	150	173	173	255	255
633	IAL	162	162	244	244	236	244	171	171	260	264	139	148	229	237	107	115	165	165	158	158	230	242	184	216	137	151	213	213	120	120	196	236	150	150	173	173	251	255
634	IAL	162	162	244	244	244	244	171	175	240	260	144	148	241	241	111	111	165	165	158	158	226	242	216	216	151	171	213	213	120	120	204	236	150	150	173	173	255	255
805	PDL	162	162	244	244	244	244	171	171	240	260	140	148	241	241	119	119	189	193	158	158	246	246	184	184	141	141	213	213	120	120	236	236	154	154	165	165	255	255
806	PDL	162	162	244	244	244	244	171	171	240	240	140	140	241	241	115	119	193	193	158	158	246	246	184	188	141	141	213	213	120	120	236	236	154	154	165	165	251	255
807	PDL	162	162	244	244	244	244	171	171	240	240	148	148	241	241	119	119	193	193	158	158	246	246	188	188	141	141	213	213	120	120	236	236	154	154	165	165	251	255
808	PDL	158	162	244	244	244	244	171	171	240	260	140	140	241	241	115	115	189	193	158	158	234	246	184	184	141	141	213	213	120	120	236	236	154	154	165	165	251	251
809	PDL	162	162	244	244	244	244	171	171	240	240	140	140	241	241	119	119	193	193	158	158	234	246	184	184	141	141	213	213	120	120	236	236	154	154	165	165	255	255
810	PDL	162	162	244	244	244	244	171	171	240	240	140	140	241	241	115	119	193	193	158	158	246	246	184	188	141	141	213	213	120	120	236	236	154	154	165	165	251	251
811	PDL	158	162	244	244	244	244	171	171	240	240	140	148	241	241	119	119	193	193	158	158	246	246	184	184	141	141	213	213	120	120	236	236	154	154	165	165	251	255
812	PDL	158	162	244	244	244	244	171	171	240	240	140	140	241	241	119	119	193	193	158	158	234	246	188	188	141	141	213	217	120	120	236	236	154	154	165	165	251	255
813	PDL	158	162	244	244	244	244	171	171	240	240	140	148	241	241	115	119	193	193	158	158	222	238	184	188	141	141	213	213	120	120	236	236	154	154	165	165	251	251
814	PDL	158	162	244	244	244	244	171	171	240	260	140	148	241	241	119	119	193	193	158	158	238	246	184	184	141	141	213	213	120	120	236	236	154	154	165	165	251	255
815	PDL	162	162	244	244	244	244	171	171	240	240	140	148	241	241	119	119	193	193	158	158	222	246	184	184	141	141	213	213	120	120	236	236	154	154	165	165	251	251
816	PDL	158	162	244	244	244	244	171	171	240	240	148	148	241	241	119	119	193	193	158	158	234	246	184	188	141	141	213	213	120	120	236	236	154	154	165	165	255	255
817	PDL	158	158	244	244	244	244	171	171	240	240	140	148	241	241	115	119	193	193	158	158	222	238	184	188	141	141	213	213	120	120	236	236	154	154	165	165	251	255
818	PDL	158	162	244	244	244	244	171	171	240	240	140	148	241	241	115	131	193	193	158	158	246	246	184	188	141	141	213	217	120	120	236	236	150	154	165	165	251	255
819	PDL	162	162	244	280	244	244	171	171	240	240	140	148	241	241	119	119	193	193	158	158	222	234	184	188	141	141	213	213	120	120	236	236	154	154	165	165	251	255
820	PDL	158	158	244	244	244	244	171	171	240	240	140	148	241	241	119	119	193	193	158	158	222	246	184	188	141	141	213	213	120	120	236	236	154	154	165	165	255	255
821	PDL	158	158	244	244	244	244	171	171	240	240	140	148	241	241	119	119	189	193	158	158	246	246	184	188	141	141	213	213	120	120	236	236	154	154	165	165	255	255
822	PDL	158	158	244	244	244	244	171	171	240	240	140	148	241	241	115	119	193	193	158	158	246	246	184	188	141	141	213	213	120	120	236	236	154	154	165	165	251	255
43	VME	146	146	240	268	260	264	171	179	244	248	148	148	233	233	71	71	173	193	158	158	218	218	200	200	151	155	209	209	100	100	196	196	178	178	177	177	251	251
44	VME	142	146	240	240	252	256	171	179	240	248	140	156	229	233	71	71	173	173	158	158	222	226	200	208	155	155	209	229	100	120	0	0	178	190	173	177	251	251
45	VME	146	146	240	272	252	264	171	171	244	248	140	156	233	233	71	71	169	193	158	158	218	226	204	204	155	155	209	213	100	120	228	228	178	178	173	173	251	251
46	VME	146	146	238	240	256	264	171	179	248	248	148	152	233	233	71	71	189	193	158	158	218	222	200	200	151	155	213	229	100	100	228	228	178	178	173	173	247	251
47	VME	146	146	240	272	252	264	171	171	236	248	144	156	233	233	71	71	173	173	158	158	222	222	196	196	155	159	209	229	100	100	0	0	178	178	177	177	251	251
48	VME	146	146	240	268	264	264	171	171	244	248	156	156	233	233	71	71	173	193	158	158	218	222	200	200	155	159	209	209	100	120	196	196	178	194	177	177	247	251
49	VME	146	146	240	240	256	260	171	179	244	248	144	156	233	233	71	71	173	173	158	158	222	226	208	208	151	155	209	229	100	120	228	228	178	182	173	177	247	251
50	VME	146	158	240	264	260	264	171	183	248	248	148	156	229	233	71	71	173	193	158	158	214	222	196	208	155	155	229	245	100	120	0	0	178	194	173	173	247	247
51	VME	146	146	240	276	256	264	171	171	244	248	152	156	233	233	71	71	173	173	158	158	214	222	192	204	151	155	209	229	100	100	228	228	178	178	173	177	251	251
52	VME	146	146	240	272	252	260	171	171	244	244	144	152	233	233	71	71	173	193	158	158	218	218	196	208	147	155	209	209	100	100	228	228	178	190	177	177	247	251
53	VME	146	146	240	268	256	260	171	175	244	248	140	144	233	233	71	71	173	193	158	158	218	226	196	204	155	159	209	209	100	100	228	228	178	190	177	177	247	251
54	VME	142	146	240	240	252	264	171	179	244	248	148	156	233	233	71	71	173	193	158	158	222	226	200	208	151	155	209	213	100	120	228	228	178	194	177	177	247	251
55	VME	146	146	238	272	264	264	179	179	244	248	140	148	233	233	71	71	169	193	158	158	218	226	196	200	155	159	209	209	100	100	196	228	178	178	177	177	251	251
56	VME	146	158	240	240	260	264	171	175	244	244	148	148	233	233	71	71	169	193	158	158	218	222	200	200	155	155	209	209	100	120	228	228	178	178	173	177	247	251
57	VME	146	158	240	244	256	256	171	171	244	248	148	148	233	233	71	71	173	173	158	158	226	226	196	204	151	155	209	229	100	120	228	228	190	194	177	177	251	251
58	VME	146	146	240	240	256	260	171	179	244	248	144	148	233	233	71	71	173	193	158	158	218	226	200	208	155	155	209	209	100	100	228	228	194	194	177	177	251	251
60	VME	146	158	238	240	264	264	171	171	244	248	148	156	233	233	71	71	193	193	158	158	222	226	204	208	151	155	209	245	100	100	228	228	178	178	173	177	247	251
62	VME	146	146	238	240	260	264	179	179	244	248	148	156	229	233	71	71	173	193	158	158	218	226	196	204	151	155	209	209	100	100	228	228	178	182	177	177	251	251
63	VME	146	146	240	272	256	264	171	183	244	248	148	156	233	233	71	71	189	193	158	158	222	226	200	204	151	159	209	209	100	100	228	228	178	194	177	177	247	247
334	FBO	154	154	280	280	244	252	171	179	236	236	152	156	241	249	71	71	189	189	158	158	218	226	204	228	141	141	241	241	112	112	228	228	150	194	173	173	251	251
335	FBO	154	154	280	284	252	256	171	171	236	236	140	156	241	249	71	71	193	193	158	158	218	222	204	208	141	141	245	245	112	112	228	228	186	190	173	173	251	251
336	FBO	154	154	280	280	248	252	171	179	248	248	148	156	249	249	71	71	181	193	158	158	218	226	188	204	141	141	237	241	112	112	228	228	190	190	173	181	251	251
337	FBO	154	154	280	284	252	252	171	179	236	264	140	156	249	249	71	71	189	193	158	178	218	226	208	208	141	141	221	245	112	112	228	228	186	186	173	181	251	251
338	FBO	154	154	284	284	252	252	163	179	236	236	148	156	225	249	71	71	189	193	158	158	218	226	204	204	141	141	241	241	112	112	228	228	186	190	161	173	251	251
339	FBO	154	154	260	284	248	256	171	171	236	248	140	156	225	249	71	71	193	193	158	158	218	222	204	208	141	155	245	245	112	112	228	228	186	190	173	181	251	251
340	FBO	154	154	280	280	252	256	179	179	240	248	152	156	225	249	71	71	185	189	158	158	218	226	204	208	141	141	241	241	112	112	228	228	190	190	173	181	251	251
341	FBO	154	154	280	280	248	252	179	179	236	236	140	148	249	249	71	71	189	193	158	158	218	226	188	216	141	141	237	237	112	112	228	228	190	190	173	181	251	251
342	FBO	154	154	280	284	252	252	179	179	236	236	140	156	249	253	71	71	185	193	158	158	218	218	208	228	141	141	245	249	112	112	228	228	186	186	181	181	251	251
343	FBO	150	154	280	280	248	252	171	171	236	248	140	148	249	249	143	143	185	193	158	158	218	218	204	220	141	141	241	241	112	112	228	228	186	190	173	173	251	251
344	FBO	154	154	260	280	252	256	163	167	236	236	148	156	249	249	71	71	189	189	158	158	218	218	200	204	141	141	221	245	112	112	228	228	186	190	181	181	251	251
345	FBO	154	154	260	280	252	256	163	171	236	236	140	140	249	249	71	71	193	193	158	158	218	226	208	208	141	141	241	249	112	112	228	228	186	186	173	181	251	251
346	FBO	154	154	280	284	252	252	179	179	236	236	140	156	225	249	71	71	193	197	158	158	218	218	204	208	141	151	241	241	112	112	228	228	190	190	161	173	251	251
347	FBO	154	154	280	284	252	252	171	179	248	256	140	152	225	241	71	71	185	197	158	158	218	226	204	208	141	151	241	245	112	112	228	228	190	194	161	173	251	251
348	FBO	154	154	280	280	252	252	159	171	236	244	140	156	249	253	71	71	193	193	158	158	218	218	204	208	141	141	237	237	112	112	228	228	190	190	173	181	251	251
349	FBO	154	158	280	284	252	252	179	179	236	236	140	140	241	249	71	71	189	193	158	158	218	218	204	232	141	141	241	241	112	112	228	228	190	190	173	181	251	251
350	FBO	150	154	280	280	252	252	171	179	236	248	140	140	249	249	71	71	193	197	158	158	218	218	204	208	141	141	237	237	112	112	228	228	190	190	173	173	251	251
351	FBO	154	154	284	288	252	252	163	179	236	236	140	140	225	241	71	71	189	193	158	158	218	226	188	204	141	141	241	245	112	112	228	228	186	190	161	181	251	251
352	FBO	154	154	280	280	252	252	171	171	236	236	140	156	225	253	71	71	185	193	158	158	218	218	208	228	141	141	237	237	112	112	228	228	186	190	161	173	251	251
353	FBO	154	154	280	284	252	252	171	175	236	236	152	156	225	253	71	71	193	193	158	158	218	226	204	208	141	141	241	245	112	112	228	228	190	190	173	181	251	251
790	ARC	162	162	280	280	236	260	171	179	240	248	144	152	233	233	127	127	177	181	158	178	246	246	184	220	137	175	213	213	112	112	196	204	150	198	169	177	251	255
791	ARC	162	162	244	272	244	260	171	179	240	260	140	144	233	241	127	127	193	193	158	178	242	246	188	228	151	175	213	237	112	116	196	204	150	190	165	169	251	255
792	ARC	162	170	280	280	244	260	171	171	240	240	140	144	233	233	127	131	189	189	158	158	238	246	184	188	171	175	213	213	112	120	196	236	150	190	165	173	255	259
793	ARC	158	166	280	280	236	244	179	179	248	256	140	144	233	233	127	127	173	181	158	158	242	246	184	220	137	171	213	221	112	120	196	236	150	154	173	173	251	255
794	ARC	170	174	256	268	260	260	171	171	248	260	140	144	241	241	127	127	173	181	158	158	238	250	184	188	151	151	217	237	112	116	196	196	150	190	165	173	251	255
795	ARC	170	174	276	280	244	260	171	171	240	240	144	144	233	241	123	127	181	181	158	178	242	246	184	228	141	151	213	217	112	112	236	236	150	198	165	165	259	259
796	ARC	162	170	276	280	248	260	171	179	244	256	144	152	233	237	119	127	177	181	158	178	238	246	184	220	151	151	213	221	112	120	196	196	154	190	165	169	255	255
797	ARC	174	174	272	280	236	244	171	179	256	256	140	148	233	241	119	127	177	181	158	178	246	250	184	220	151	151	213	237	120	120	196	204	190	198	165	169	251	255
916	RIB	162	170	240	280	248	248	171	171	252	264	144	144	241	241	71	127	181	189	178	178	246	250	188	188	151	151	237	237	112	112	204	236	182	190	165	169	255	259
917	RIB	162	170	240	244	244	260	171	179	248	248	140	140	233	241	127	131	185	193	178	178	242	242	188	220	147	151	237	237	112	112	196	236	154	190	165	169	251	259
918	RIB	154	162	276	280	236	248	171	171	248	252	140	144	241	241	119	127	185	193	178	178	246	246	184	184	137	167	237	237	112	112	196	196	154	182	165	165	251	259
919	RIB	162	162	276	284	236	248	171	175	252	252	140	140	241	241	127	143	189	201	158	178	238	246	188	192	151	167	213	221	112	112	196	204	158	182	165	169	251	259
920	RIB	162	170	244	280	236	236	171	171	240	252	144	148	233	241	127	127	181	189	158	158	242	246	184	188	151	175	213	221	112	120	196	236	154	182	165	165	259	259
921	RIB	162	170	276	284	236	248	171	171	240	256	144	144	233	233	127	127	181	181	158	178	238	246	184	188	137	175	237	237	112	120	196	196	182	190	165	165	251	259
922	RIB	162	162	240	276	248	264	175	179	252	252	140	144	241	241	127	143	181	189	178	178	246	246	188	220	151	151	213	217	112	120	196	196	158	182	165	165	255	259
923	RIB	158	162	276	280	248	260	171	171	248	252	144	144	241	241	123	127	189	189	178	178	246	250	220	224	151	151	213	213	112	112	196	196	182	198	165	169	251	259
924	RIB	162	162	256	284	248	260	175	179	248	252	140	140	233	241	119	119	193	193	158	178	242	246	192	220	147	151	237	237	112	112	196	204	182	198	165	169	251	259
925	RIB	158	162	276	280	256	264	171	171	248	252	140	144	233	237	127	127	193	201	178	178	234	246	192	216	151	175	213	221	120	120	196	204	198	198	165	165	251	259
927	RIB	162	166	240	280	236	264	171	171	252	252	144	144	233	241	127	139	181	185	178	178	238	258	184	188	137	147	237	237	112	120	196	196	158	198	165	165	259	259
928	RIB	154	162	244	280	236	236	171	171	252	260	140	140	233	241	71	127	189	201	158	178	238	242	184	224	151	151	213	221	112	120	236	236	154	154	165	165	259	259
929	RIB	162	170	276	284	248	264	171	179	240	248	140	144	233	241	119	127	181	189	158	178	238	246	184	188	137	151	213	217	112	112	196	204	154	154	165	169	255	259
745	COU	162	162	280	280	236	248	175	179	248	248	140	144	241	241	71	127	181	181	178	178	246	246	184	188	151	151	217	217	112	120	196	196	186	194	165	169	251	259
746	COU	162	162	280	284	236	248	171	171	248	256	140	140	237	241	71	127	177	185	158	178	246	246	180	184	137	151	225	233	112	112	204	236	182	190	169	169	251	259
747	COU	162	162	276	280	248	264	171	171	248	260	140	140	233	241	71	123	181	181	158	178	246	246	184	188	151	151	217	221	120	120	204	204	182	190	165	165	251	255
748	COU	162	178	280	280	236	260	179	179	248	248	140	140	233	237	127	131	177	181	158	178	242	246	184	188	137	137	225	233	112	112	196	204	190	190	169	169	259	259
749	COU	162	170	256	280	248	248	171	175	248	248	140	144	233	233	71	127	177	181	178	178	238	246	184	188	151	151	213	217	112	120	196	204	182	186	169	169	259	259
926	COU	158	170	276	280	260	260	171	171	248	260	140	144	233	237	71	127	173	177	158	178	246	246	184	188	151	151	237	237	120	120	196	204	182	190	165	165	251	255
843	VIC	162	170	276	276	248	248	179	179	244	248	140	144	233	241	123	131	177	181	158	182	246	246	184	188	151	151	221	225	112	120	204	236	190	190	169	169	259	259
844	VIC	162	162	276	280	248	260	171	179	248	256	140	144	241	241	123	131	181	181	178	178	226	246	184	192	137	151	241	241	112	112	236	236	190	190	169	169	251	259
845	VIC	162	178	276	280	248	260	171	179	248	252	140	144	241	241	127	127	181	181	178	178	238	246	188	192	151	175	237	237	116	120	196	236	190	190	165	169	251	259
846	VIC	162	178	276	280	260	260	175	179	248	264	140	144	233	241	119	127	181	181	158	178	246	246	184	188	151	151	233	237	112	112	236	236	190	190	165	169	259	259
847	VIC	150	162	280	280	248	248	171	179	248	264	140	144	241	241	127	131	181	181	174	178	242	246	188	188	151	151	237	237	112	120	196	236	190	190	169	169	251	259
848	VIC	162	178	276	280	248	248	171	179	248	248	140	144	241	241	127	127	181	181	158	178	230	246	192	196	137	137	221	221	112	112	204	236	190	190	165	165	251	259
849	VIC	162	178	280	284	248	248	179	179	248	248	140	144	241	241	127	127	181	181	158	178	242	242	188	188	137	155	233	237	112	112	196	236	190	190	165	169	251	259
908	SIE	170	170	280	280	248	260	179	179	248	256	140	140	233	241	71	71	177	181	158	158	246	254	184	188	151	151	217	217	120	120	196	196	190	194	165	165	259	259
909	SIE	170	170	280	280	248	248	179	179	256	256	140	140	233	241	71	131	181	181	158	158	242	246	188	216	151	151	217	237	120	120	196	196	130	190	165	165	259	259
910	SIE	162	170	276	276	236	252	179	179	252	256	140	140	233	241	71	127	181	181	158	178	246	250	184	188	151	151	213	217	112	112	204	204	190	190	165	165	251	259
911	SIE	162	166	280	280	248	260	179	179	252	252	140	140	233	241	131	131	177	181	158	158	242	246	188	188	151	151	213	217	120	120	196	204	190	190	165	165	259	259
912	SIE	162	162	276	280	248	248	179	179	256	256	140	140	233	233	127	131	181	181	158	158	246	250	188	188	151	151	213	217	120	120	204	204	190	190	165	165	251	255
913	SIE	170	170	276	280	248	248	179	179	256	256	140	140	233	241	71	131	177	181	158	158	242	250	216	216	151	151	213	237	112	112	196	204	190	190	165	165	251	259
914	SIE	170	170	276	280	248	260	179	179	256	256	140	140	241	241	71	127	177	181	158	158	242	242	184	188	137	151	213	237	120	120	196	204	190	190	165	165	251	259
915	SIE	170	170	280	280	260	260	179	179	248	256	140	140	233	241	71	71	181	181	158	158	246	246	188	216	151	151	213	237	120	120	196	196	190	190	165	165	255	259
850	BER	166	170	284	284	248	248	179	179	248	252	144	144	233	233	71	127	181	185	170	170	250	250	188	188	137	151	221	221	120	120	196	236	190	190	169	169	259	259
851	BER	162	170	284	284	248	248	175	179	252	252	144	144	233	257	71	127	0	0	170	170	250	250	188	188	137	151	221	221	120	120	196	236	190	190	165	169	259	259
852	BER	162	170	276	276	248	248	179	179	252	252	144	148	233	237	127	127	185	185	170	170	234	250	188	188	137	137	221	221	120	120	196	196	190	190	165	169	251	259
853	BER	170	170	276	284	248	248	179	179	252	252	144	144	233	233	71	127	181	181	170	170	250	250	188	188	151	151	221	221	120	120	196	236	190	190	165	169	259	259
854	BER	162	170	280	284	248	248	179	179	252	252	140	148	233	233	71	127	181	181	170	170	234	250	188	188	137	151	213	221	120	120	196	236	190	190	165	165	259	259
855	BER	162	162	280	280	248	260	179	179	248	252	144	144	233	233	71	127	181	181	170	170	234	234	188	188	137	151	217	221	120	120	196	236	190	190	165	169	251	259
856	BER	162	170	284	284	248	248	179	179	260	260	144	144	233	233	0	0	0	0	0	0	0	0	0	0	137	151	221	221	120	120	196	196	190	190	165	165	251	259
857	BER	162	170	276	284	248	260	179	179	252	260	144	148	233	233	0	0	0	0	178	178	250	250	188	216	137	151	213	221	120	120	196	204	190	190	165	165	251	259
858	BER	162	162	280	284	248	248	179	179	252	260	144	144	233	233	127	127	181	185	170	170	234	250	188	220	137	151	213	221	120	120	196	196	190	190	165	165	259	259
859	BER	170	170	276	284	248	248	175	179	260	260	144	148	233	237	127	139	181	181	170	170	230	250	188	220	151	151	217	221	120	120	196	196	190	190	165	165	251	259
860	BER	170	170	276	280	248	248	175	179	252	260	144	148	233	233	71	127	181	185	170	170	234	234	188	188	137	137	221	221	120	120	196	196	190	190	165	165	259	259
861	BER	162	162	276	280	248	260	179	179	248	252	144	144	233	233	139	139	181	185	170	170	234	250	220	220	137	151	217	221	120	120	196	196	190	190	165	165	251	259
862	BER	170	170	276	276	248	248	179	179	252	252	144	148	233	237	127	127	181	185	170	170	250	250	188	188	137	137	221	221	120	120	196	204	190	190	165	165	251	259
863	BER	162	162	276	280	248	248	175	179	252	252	144	144	233	233	71	127	181	185	170	170	250	250	188	220	151	151	217	221	120	120	196	204	190	190	165	169	251	259
864	BER	162	170	284	284	248	248	179	179	252	260	144	144	233	233	71	127	181	181	170	170	234	250	184	188	137	151	213	221	120	120	196	236	190	190	165	165	259	259
865	BER	162	162	280	284	248	260	179	179	252	252	140	144	233	233	71	71	181	181	170	170	250	254	188	188	151	151	213	221	120	120	196	236	190	190	165	165	251	259
866	BER	162	170	280	284	248	248	175	179	248	260	144	144	233	233	127	127	181	185	170	170	250	250	188	188	137	151	221	221	120	120	196	196	190	190	165	165	259	259
867	BER	162	162	276	284	248	260	179	179	252	260	144	148	233	233	71	127	181	181	170	170	234	250	188	188	151	151	213	221	120	120	196	236	190	190	165	165	251	259
868	BER	162	162	276	284	248	248	179	179	248	252	144	144	233	233	71	127	181	181	170	170	250	250	188	220	137	151	221	221	120	120	196	236	190	190	169	169	251	259
869	BER	170	170	284	284	248	248	179	179	252	252	144	144	233	233	71	127	181	181	170	170	250	250	188	188	151	151	221	221	120	120	196	236	190	194	165	165	251	259
870	BER	170	170	276	284	248	248	179	179	252	260	140	148	233	233	71	71	181	181	170	170	250	250	184	188	151	151	221	221	120	120	196	236	190	190	165	169	259	259
871	BER	170	170	276	284	248	248	179	179	248	260	144	144	233	233	71	71	185	185	170	170	250	250	188	220	151	151	221	221	120	120	196	236	190	190	169	169	251	259
872	BER	162	170	276	284	248	260	179	179	252	260	144	144	233	233	71	127	181	185	170	170	234	250	188	220	151	151	217	221	120	120	196	196	190	190	169	169	259	259
873	BER	162	170	280	284	248	248	175	179	252	260	144	144	233	237	71	71	181	181	170	170	234	250	188	188	151	151	217	221	120	120	196	196	190	190	165	169	251	259
874	BER	162	170	276	284	248	260	179	179	252	260	144	144	233	233	71	71	181	181	170	170	250	250	188	188	151	151	221	221	120	120	196	196	190	190	165	165	259	259
875	BER	162	170	280	284	248	248	179	179	252	260	140	148	233	233	71	71	181	185	170	170	250	250	188	188	137	151	217	221	120	120	196	196	190	190	165	165	251	259
682	LAB	166	186	280	284	248	248	179	183	248	256	144	148	241	241	0	0	177	181	170	178	250	254	188	188	151	151	221	225	120	120	196	236	186	186	165	165	251	259
683	LAB	162	170	280	280	248	248	183	183	256	260	144	144	233	241	0	0	181	185	178	178	246	250	216	220	137	151	213	217	120	120	196	196	182	182	169	169	259	259
684	LAB	162	170	280	284	248	248	179	183	256	256	144	144	233	241	0	0	181	181	170	178	246	250	188	216	151	151	221	225	120	120	236	236	182	190	169	169	251	259
685	LAB	162	170	280	284	248	248	179	179	256	256	140	144	233	241	0	0	185	185	178	178	246	246	216	220	137	151	217	217	120	120	196	236	182	186	165	169	259	259
686	LAB	166	166	280	284	248	248	179	179	256	256	144	148	233	233	139	139	177	185	170	178	246	250	188	216	151	151	217	225	120	120	196	236	182	182	165	169	259	259
687	LAB	166	170	280	284	248	248	179	179	248	260	140	148	233	241	127	127	185	185	178	178	246	250	188	224	137	151	217	225	120	120	236	236	182	186	165	165	251	259
688	LAB	170	186	280	284	248	248	183	183	248	256	140	144	233	241	127	127	185	185	170	178	242	250	188	220	151	151	221	225	120	120	236	236	182	186	165	169	251	259
690	LAB	166	170	280	284	248	248	183	183	252	264	144	144	233	233	0	0	177	185	178	178	250	254	188	224	137	151	221	221	120	120	236	236	182	190	165	169	251	259
691	LAB	166	170	280	284	248	248	179	183	248	256	144	144	241	241	0	0	185	185	178	178	246	250	188	220	151	151	225	225	120	120	236	236	182	182	165	169	259	259
692	LAB	162	170	280	284	248	248	179	179	256	256	140	144	233	233	139	139	185	185	170	178	250	250	188	220	151	151	217	225	120	120	196	236	182	194	165	169	251	259
693	LAB	162	170	284	284	248	248	179	183	252	256	140	144	233	237	127	127	181	185	158	178	250	250	188	224	151	151	217	217	120	120	236	236	182	194	165	169	259	259
694	LAB	186	186	284	284	248	248	179	179	248	256	144	144	233	241	127	127	181	185	178	178	242	250	188	188	151	151	217	217	120	120	204	204	186	186	165	165	259	259
695	LAB	170	186	280	284	248	248	179	183	256	256	144	144	233	241	123	127	181	181	178	178	242	246	188	220	151	151	213	225	120	120	236	236	182	186	165	165	259	259
696	LAB	170	170	280	280	248	248	183	183	256	256	144	144	233	233	139	139	181	185	158	178	246	250	188	216	151	151	221	225	120	120	196	236	182	190	169	169	259	259
697	LAB	162	166	280	284	248	248	179	179	256	256	140	144	233	241	139	139	177	185	178	178	242	242	216	224	151	151	221	225	120	120	236	236	182	190	165	169	259	259
698	LAB	186	186	284	284	248	248	179	183	248	256	144	144	241	241	127	143	185	185	170	178	242	246	188	216	151	151	213	225	120	120	196	236	182	186	165	169	251	259
699	LAB	162	186	280	284	248	248	179	183	256	256	140	144	241	241	127	127	181	181	178	178	246	250	188	224	151	151	217	217	120	120	236	236	182	186	165	165	251	259
700	CAI	162	166	280	280	248	248	179	179	252	252	140	140	241	241	127	143	173	181	178	178	246	246	192	192	151	151	221	221	120	120	196	204	190	190	165	165	251	259
701	CAI	162	166	280	280	248	260	179	179	248	256	140	140	245	245	0	0	169	177	178	178	246	246	192	192	147	151	221	221	120	120	196	204	154	190	165	169	259	259
702	CAI	162	162	284	284	248	248	179	179	252	252	144	148	233	241	0	0	177	181	178	178	246	246	192	192	151	151	221	221	120	124	204	204	154	186	165	165	251	259
703	CAI	162	162	280	280	248	256	175	179	248	252	144	148	237	241	0	0	181	181	178	178	246	250	192	192	151	151	221	221	112	120	196	204	190	190	165	165	259	259
704	CAI	162	162	280	280	248	256	179	183	252	252	144	148	245	245	0	0	177	189	178	178	242	250	192	192	151	151	221	221	120	120	196	196	154	190	169	169	259	259
705	CAI	162	166	280	280	248	256	179	183	252	252	144	144	241	241	0	0	177	181	178	178	242	246	192	192	151	151	221	225	112	120	196	204	190	190	165	165	251	259
706	CAI	162	162	280	280	248	256	179	179	248	252	144	148	241	241	0	0	181	181	178	178	242	246	192	196	151	151	225	225	120	120	204	204	154	190	165	165	251	259
707	CAI	162	162	280	288	248	248	179	179	252	252	144	148	237	237	0	0	177	181	178	178	242	250	192	192	151	151	221	221	112	112	204	204	190	190	165	169	251	263
708	CAI	162	162	280	288	248	260	179	183	248	248	144	144	241	245	0	0	177	177	178	178	250	250	192	192	147	151	221	221	112	120	204	204	190	190	165	165	251	259
709	CAI	162	166	280	280	248	256	179	179	248	248	144	148	237	245	0	0	177	185	178	178	246	250	192	192	151	151	221	221	120	120	204	204	154	190	165	165	251	259
710	CAI	162	162	280	280	248	248	179	179	248	248	140	148	237	241	0	0	177	177	178	178	246	250	192	192	151	151	221	221	120	120	196	204	190	190	165	169	251	259
711	CAI	162	162	280	284	248	248	179	183	252	252	140	144	241	245	0	0	177	177	178	178	246	246	192	192	147	147	221	221	112	120	196	204	186	190	165	165	259	259
712	CAI	162	162	276	280	248	248	179	179	248	252	140	148	237	237	0	0	177	181	178	178	246	250	192	192	151	151	221	225	120	120	204	204	186	190	165	165	251	259
713	CAI	162	162	280	280	248	260	175	183	252	252	148	148	241	245	0	0	177	189	178	178	238	250	192	192	151	151	221	221	120	120	204	204	154	190	165	165	251	259
714	CAI	162	162	280	284	248	248	175	179	248	252	144	148	241	241	0	0	181	181	178	178	246	246	192	192	151	151	221	221	120	120	196	204	154	190	165	165	251	259
715	CAI	162	162	280	280	248	248	179	183	248	252	144	148	241	245	0	0	177	177	178	178	242	246	192	192	151	151	221	221	112	120	204	204	186	190	165	169	251	259
716	CAI	162	166	280	280	248	248	179	179	248	248	144	148	237	245	0	0	173	181	178	178	246	250	192	192	147	151	221	221	112	120	204	204	154	186	169	169	251	259
717	CAI	162	166	280	284	248	248	179	179	248	252	140	144	237	245	0	0	181	185	178	178	246	250	192	192	151	151	221	221	120	120	204	204	186	190	165	165	251	259
718	CAI	162	162	280	280	248	256	179	179	252	256	144	148	237	241	0	0	181	181	178	178	242	246	192	192	151	151	221	221	112	120	196	204	186	190	165	165	251	259
719	CAI	162	162	280	280	248	248	179	179	252	252	148	148	237	245	0	0	177	177	170	178	242	246	192	192	151	151	221	221	112	120	196	204	186	190	165	165	251	259
720	CAI	162	162	280	284	248	248	179	183	248	252	144	148	241	249	0	0	177	181	178	178	242	258	192	192	151	151	221	221	112	112	196	204	154	190	165	165	251	259
721	CAI	162	166	280	284	248	248	175	183	248	252	144	148	237	245	0	0	177	181	178	178	242	246	192	192	151	151	221	221	120	120	196	204	190	190	165	169	251	259
722	CAI	162	162	280	280	248	260	179	179	248	248	140	144	241	245	0	0	177	181	178	178	242	246	192	192	151	151	221	221	112	120	196	196	186	190	169	169	251	259
723	CRA	162	162	280	288	248	248	179	179	248	248	140	140	237	241	0	0	177	181	178	178	238	242	192	192	147	147	221	221	112	120	196	204	154	154	169	169	251	259
724	CRA	162	162	280	280	248	248	179	179	248	248	140	144	241	241	0	0	177	177	178	178	242	246	192	192	147	151	221	221	120	120	196	196	154	154	169	169	251	259
725	CRA	162	162	280	280	248	248	179	179	248	248	140	140	241	241	0	0	177	181	178	178	238	242	192	192	147	147	221	221	112	120	196	196	154	190	169	169	259	259
726	CRA	162	162	280	284	248	248	179	179	248	248	140	144	241	241	0	0	177	177	178	178	242	242	192	192	147	151	221	221	112	120	204	204	154	154	169	169	251	259
727	CRA	162	162	280	280	248	248	179	179	248	248	140	144	241	241	0	0	177	177	178	178	238	242	192	192	147	151	221	221	120	120	196	204	154	154	169	169	259	259
728	CRA	158	158	280	280	248	248	179	179	248	248	140	140	241	241	0	0	177	177	178	178	238	242	192	192	147	151	221	221	120	120	196	196	154	154	169	169	251	259
729	CRA	162	162	280	280	248	248	179	179	248	248	144	144	237	241	0	0	177	181	178	178	246	246	192	192	147	151	221	225	112	120	196	204	154	190	169	169	259	259
730	CRA	162	162	280	284	248	248	179	179	248	252	140	140	237	241	0	0	177	181	178	178	242	246	192	192	147	147	221	221	112	120	196	204	154	190	169	169	251	259
731	CRA	162	162	280	280	248	248	179	179	248	248	140	144	237	241	0	0	177	177	178	178	242	246	192	192	147	151	221	221	112	120	196	196	154	154	169	169	251	259
732	CRA	162	162	280	280	248	248	179	179	248	248	140	144	237	241	71	71	177	177	178	178	242	246	192	192	147	151	221	221	112	120	196	196	154	154	169	169	251	259
733	CRA	158	162	280	280	248	248	179	179	248	248	140	144	241	241	71	71	177	181	178	178	238	238	192	192	147	151	221	225	120	120	196	204	154	154	169	169	251	259
734	CRA	162	162	280	284	248	248	179	179	248	248	140	144	241	241	71	71	177	177	178	178	238	242	192	192	147	147	217	221	112	120	204	204	154	154	169	169	251	259
735	CRA	162	162	280	280	248	248	179	179	248	248	140	144	241	241	71	71	177	177	178	178	238	238	192	192	147	147	221	225	120	120	196	204	154	154	169	169	251	259
736	CRA	158	162	280	280	248	248	179	179	248	248	140	140	241	241	71	71	177	177	178	178	238	246	192	196	147	147	221	221	112	112	196	204	154	154	169	169	251	259
737	CRA	158	162	280	280	248	248	179	179	248	248	140	140	237	241	71	71	177	181	178	178	242	242	192	192	147	147	221	221	120	120	196	204	154	190	169	169	251	259
738	CRA	158	162	280	284	248	248	179	179	248	248	140	140	237	241	71	71	177	181	178	178	238	246	192	196	147	147	225	225	112	120	196	196	154	154	169	169	251	259
739	CRA	158	162	280	280	248	248	179	179	248	248	140	144	241	241	71	71	177	177	178	178	238	242	192	192	147	151	221	221	112	120	196	196	154	154	169	169	251	259
740	CRA	162	162	280	284	248	248	179	179	248	248	140	140	241	241	71	71	177	177	178	178	242	242	192	192	147	147	221	225	112	112	196	196	154	154	169	169	259	259
741	CRA	158	162	280	280	248	248	179	179	248	248	140	144	241	241	71	71	177	177	178	178	238	242	192	192	147	147	221	221	112	112	196	196	154	154	169	169	259	259
742	CRA	162	162	280	280	248	248	179	179	248	248	140	140	241	241	71	71	177	181	178	178	242	246	192	196	147	147	221	221	112	112	196	204	154	190	169	169	251	259
743	CRA	162	162	280	280	248	248	179	179	248	248	140	140	241	241	71	71	177	181	178	178	238	242	192	192	147	151	221	221	112	120	196	204	154	154	169	169	259	259
744	CRA	158	162	280	280	248	248	179	179	248	248	140	140	241	241	71	71	177	181	178	178	242	242	192	192	147	147	221	221	112	120	196	196	154	190	169	169	251	263
823	FDD	162	162	280	284	248	260	179	179	248	248	140	144	237	237	71	71	181	181	178	178	246	246	192	192	147	187	217	221	112	112	196	204	154	186	169	169	259	259
824	FDD	162	170	280	280	248	260	179	179	248	248	140	144	237	237	71	71	177	181	178	178	246	246	192	192	147	187	221	225	112	112	196	204	186	190	169	169	251	259
825	FDD	162	170	280	280	260	260	179	179	248	248	140	144	237	237	71	71	177	181	178	178	246	250	192	192	147	151	221	225	112	120	196	196	154	190	169	169	251	259
826	FDD	162	170	280	280	248	260	179	179	248	248	140	144	237	237	71	71	181	181	178	178	246	246	192	192	147	147	217	221	112	120	196	196	154	190	165	169	251	259
798	AUR	158	162	276	284	248	248	171	171	248	248	144	144	237	241	71	71	177	177	178	178	246	250	192	192	147	147	221	225	112	112	204	204	154	154	169	169	259	259
799	AUR	158	162	280	280	248	252	179	179	248	248	140	144	241	241	71	71	181	181	178	178	246	246	192	192	147	147	225	225	112	112	196	204	154	154	169	169	259	259
800	AUR	162	162	280	284	248	252	171	179	248	248	140	144	241	241	71	71	177	181	178	178	246	246	192	192	147	147	225	225	112	112	204	204	154	154	169	169	251	259
801	AUR	162	162	280	280	248	252	179	179	248	248	140	144	237	237	71	71	177	177	178	178	238	246	192	192	147	147	225	225	112	112	196	204	154	154	169	169	251	259
802	AUR	158	162	280	288	248	252	179	179	248	248	140	144	241	241	71	71	177	177	178	178	238	246	192	192	147	147	225	225	112	112	196	204	154	154	169	169	251	259
803	AUR	158	162	280	288	252	260	171	179	248	248	144	144	237	237	71	71	177	177	178	178	246	246	192	192	147	147	221	221	112	112	196	204	154	154	169	169	251	259
804	AUR	158	158	280	280	248	248	171	179	248	248	144	144	237	237	71	71	177	181	178	178	238	246	192	192	147	147	221	225	112	112	196	204	154	154	169	169	251	259
405	VID	154	158	280	280	268	268	183	187	228	248	140	152	225	225	71	71	197	201	158	158	226	226	196	204	151	151	245	249	112	112	196	196	186	190	181	181	251	251
406	VID	154	158	0	0	268	268	163	183	228	248	152	156	225	225	71	71	197	205	158	158	226	226	204	212	151	151	249	253	112	112	228	228	186	194	181	181	251	251
407	VID	154	158	276	280	268	268	163	183	228	244	148	156	225	225	71	71	197	201	158	158	226	226	200	200	151	151	249	253	112	112	196	228	186	194	181	181	251	251
408	VID	158	158	0	0	268	268	183	183	228	248	152	152	225	225	71	71	201	201	158	158	226	226	200	204	151	155	245	249	112	112	228	228	186	194	181	181	251	251
409	VID	154	154	280	280	264	268	163	183	232	248	152	152	225	225	71	71	197	205	158	158	226	230	200	200	151	151	249	249	112	112	196	228	186	190	181	181	251	251
410	VID	162	166	288	288	248	264	175	187	248	252	144	148	241	241	107	119	181	189	166	166	238	242	212	216	125	147	209	213	116	123	220	220	150	198	169	173	247	255
411	VID	166	166	272	284	232	264	187	191	248	256	148	148	241	241	115	119	177	189	166	166	238	242	216	228	125	147	213	225	116	120	220	224	150	150	169	169	251	255
412	VID	166	166	288	292	240	244	179	199	244	248	148	148	241	241	99	99	181	181	166	166	190	242	216	216	129	159	0	0	108	116	220	220	150	198	169	169	247	251
413	VID	154	162	268	268	244	244	191	191	244	244	148	148	241	241	111	127	181	181	166	174	226	238	204	216	155	159	0	0	120	120	220	220	198	198	173	173	255	255
414	VID	154	158	276	276	252	268	183	183	228	244	152	156	225	225	71	71	193	197	158	158	226	230	200	200	151	151	249	249	112	112	196	196	186	186	181	181	251	251
415	VID	162	166	272	288	244	244	179	187	244	244	148	148	241	253	87	99	181	181	166	166	230	234	216	220	151	159	209	209	108	120	220	220	150	198	169	169	255	255
416	VID	154	162	276	280	252	268	163	183	248	248	152	152	225	225	71	71	201	201	158	158	226	226	200	200	151	151	245	249	112	112	228	228	190	194	181	181	251	251
417	VID	162	162	244	244	236	244	179	183	256	260	148	148	241	241	71	111	165	169	158	158	234	246	188	192	141	175	0	0	120	120	236	236	150	154	165	173	251	255
418	VID	170	170	252	264	240	240	179	179	240	244	144	152	229	237	115	123	185	197	158	158	190	190	188	188	147	151	0	0	120	120	220	220	146	150	173	173	247	251
244	SSE	154	158	280	280	252	268	163	183	248	248	152	152	225	225	71	71	197	205	158	158	226	226	204	204	151	151	249	249	112	112	228	228	186	190	181	181	251	251
245	SSE	154	154	280	280	252	268	159	159	248	248	148	148	225	225	71	71	197	201	158	158	222	226	200	208	151	151	249	249	112	112	196	228	186	186	181	181	251	251
246	SSE	154	154	276	280	252	272	159	179	228	248	148	148	217	225	71	71	197	205	158	158	226	226	204	204	151	155	249	249	112	112	228	228	186	186	181	181	251	251
247	SSE	154	158	276	280	252	268	163	183	228	248	148	152	225	225	71	71	197	201	158	158	222	230	200	200	151	151	249	249	112	112	196	228	186	190	181	181	251	251
248	SSE	158	162	276	276	252	264	183	191	248	248	152	152	225	225	71	71	201	201	158	158	226	226	200	208	151	151	249	249	112	112	228	228	190	190	181	181	251	251
249	SSE	154	158	280	280	252	268	183	191	228	248	152	152	225	225	71	71	193	205	158	158	222	226	196	204	151	151	249	253	112	112	196	228	186	190	181	181	247	251
250	SSE	158	158	276	280	268	268	183	183	228	228	152	152	225	225	71	71	197	201	158	158	226	226	200	200	151	151	249	249	112	112	228	228	190	190	181	181	251	251
251	SSE	154	154	280	280	252	268	163	183	228	248	148	152	225	225	71	71	201	201	158	158	222	226	196	204	151	151	249	249	112	112	196	228	186	190	181	181	251	251
252	SSE	158	158	276	276	268	272	183	183	228	248	152	152	225	225	71	71	201	205	158	158	222	230	200	204	151	151	249	257	112	112	228	228	186	190	181	181	251	251
253	SSE	154	154	276	280	264	272	159	179	248	248	148	148	225	225	71	71	201	201	158	158	226	226	200	204	151	151	241	249	112	112	196	228	190	190	181	181	251	251
254	SSE	154	158	272	280	252	268	179	183	224	248	148	152	225	225	71	71	197	205	158	158	226	230	196	204	151	151	249	249	112	112	196	196	190	190	181	181	251	251
255	SSE	158	162	276	280	268	268	179	183	232	248	152	152	225	225	71	71	201	201	158	158	226	226	200	200	151	155	241	249	112	112	228	228	186	190	181	181	251	251
256	SSE	158	158	276	280	252	268	183	183	228	248	152	152	225	225	71	71	197	201	158	158	226	226	204	208	151	151	245	249	112	112	196	228	186	186	181	181	251	251
750	VAM	154	158	276	280	252	252	187	187	248	252	152	152	225	225	71	71	201	201	158	158	226	226	200	204	151	151	245	245	112	112	196	228	186	190	181	181	251	251
751	VAM	158	158	280	280	268	268	183	183	248	252	152	152	221	225	71	71	197	201	158	158	226	230	200	204	151	151	249	249	112	112	196	228	190	190	181	181	251	251
752	VAM	154	158	276	284	268	268	183	183	248	248	148	152	225	225	71	71	201	201	158	158	226	226	188	200	151	155	245	249	112	112	196	228	182	190	181	181	251	251
753	VAM	158	158	280	280	252	268	183	183	248	248	152	152	225	225	71	71	197	201	158	158	226	226	200	204	151	151	245	249	112	112	228	228	186	190	181	181	251	251
754	VAM	154	158	280	280	248	268	183	183	228	252	148	152	225	225	71	71	201	201	158	158	226	226	200	200	151	155	249	249	112	112	196	228	186	190	181	181	251	251
755	VAM	154	154	280	284	252	268	183	183	228	248	152	152	225	225	71	71	197	201	158	158	226	226	200	200	151	155	245	253	112	112	196	228	182	186	181	181	251	251
756	VAM	154	162	276	280	252	268	183	183	228	248	152	152	225	225	71	71	197	201	158	158	226	226	200	200	151	155	249	257	112	112	196	228	186	190	181	181	251	251
757	VAM	158	158	276	280	268	268	183	183	248	248	148	152	225	225	71	71	193	201	158	158	226	226	200	204	151	151	249	249	112	112	196	228	186	190	181	181	251	251
758	VAM	158	158	280	280	252	252	163	183	248	248	148	152	225	225	71	71	193	197	158	158	226	226	196	200	147	151	249	253	112	112	196	196	190	190	181	181	251	251
759	VAM	154	158	276	280	252	252	183	183	228	248	152	152	225	225	71	71	201	201	158	158	226	226	192	196	151	151	249	253	112	112	196	228	182	190	181	181	251	251
